# Supplementary material for: A chromosome-level genome assembly of the Korean crossbred pig Nanchukmacdon (Sus scrofa)
Source: Sci Data. 2023 Nov 3;10:761. doi: 10.1038/s41597-023-02661-7 (PMC10624824; doi:10.1038/s41597-023-02661-7)
Supplement: Supplementary file 1 — Supplementary Tables [file 41597_2023_2661_MOESM1_ESM.xlsx]

## Sheet: STable 1
	Supplementary Table 1. Statistics of assemblies for Nanchukmacdon
	Assembly	The number of sequences	Total length (bp)	The number of bases	Min length (bp)	Max length (bp)	Contig N50 (bp)	Scaffold N50 (bp)	The number of gap	Total gap length (bp)	GMASS	BUSCO
	Canu conigs	7432	2695474084	2695474084	1019	47237529	5217104	0	0	0	0.923368	C:93.3%[S:90.2%,D:3.1%],F:3.9%,M:2.8%,n:4104
	High-quality contigs	1942	2480962828	2480962828	5467	47055514	5860176	0	0	0	0.923516	C:91.6%[S:90.5%,D:1.1%],F:4.2%,M:4.2%,n:4104
	High-quality contigs + polihsing	1942	2485813280	2485813280	5454	47237529	5869428	0	0	0	0.92337	C:93.4%[S:92.5%,D:0.9%],F:3.8%,M:2.8%,n:4104
	Salsa2	1408	2486103780	2485813280	5659	91463589	0	14149836	581	290500	0.948974	C:93.5%[S:92.5%,D:1.0%],F:3.7%,M:2.8%,n:4104
	RACA	1077	2485899975	2485813275	5454	275171999	0	138694001	867	86700	0.988946	C:93.6%[S:92.6%,D:1.0%],F:3.7%,M:2.7%,n:4104
	RACA + polihsing	1077	2484558090	2484505209	5454	275039934	0	138613896	855	52881	0.988971	C:93.5%[S:92.5%,D:1.0%],F:3.8%,M:2.7%,n:4104
	RACA + polihsing (only Chr.)	20	2379641042	2379588161	5235580	275039934	0	138769666	855	52881	0.989056	C:93.1%[S:92.5%,D:0.6%],F:3.8%,M:3.1%,n:4104

## Sheet: STable 2
	Supplementary Table 2. The list of closed gaps in the pig reference genome assembly and corresponding regions in the NCMD assembly
	Reference (Sscrofa11.1)				NCMD				Annotation
	Chromosome	Begin	End	Gap length	Chromosome	Begin	End	Gap length	Repeat length	Repeat ratio	Gene	Exon
	1	214753361	214753460	100	1	214345902	214347226	1325	1325	1	0	0
	2	10396908	10403180	6273	2	10241961	10241962	2	2	1	0	0
	2	13641976	13691975	50000	2	13545608	13764117	218510	88454	0.404805	4	12
	3	21658397	21708396	50000	3	20957254	20957259	6	0	0	0	0
	3	28513174	28563173	50000	3	27760286	28500104	739819	354609	0.479319	13	245
	3	59594616	59594715	100	3	59292456	59315216	22761	8960	0.393656	1	6
	4	100518329	100558374	40046	4	100650533	100656868	6336	6336	1	0	0
	7	22379583	22429582	50000	7	22143708	22143710	3	0	0	0	0
	7	47121898	47171897	50000	7	46726995	46730189	3195	942	0.294836	0	0
	7	76962088	76962187	100	7	76412323	76513855	101533	37267	0.367043	12	23
	7	79952767	79952866	100	7	79956543	79956544	2	2	1	0	0
	8	54605395	54655394	50000	8	54415633	54415634	2	2	1	0	0
	10	15288845	15288944	100	10	17544409	17548907	4499	1485	0.330073	0	0
	13	30826202	30925324	99123	13	30285287	30373861	88575	46150	0.521027	2	47
	13	207780031	207780130	100	13	206805374	206808579	3206	3196	0.996881	1	0
	17	8855043	8905042	50000	17	8571896	8572173	278	113	0.406475	0	0
	17	14977801	15027800	50000	17	14560984	14560990	7	7	1	0	0
	X	67985309	67985408	100	X	61996605	61997770	1166	1136	0.974271	0	0
	X	65139916	65140202	287	X	59426948	59445280	18333	14243	0.776905	0	0
	Y	249652	254651	5000	X	947661	979915	32255	20088	0.622787	1	1
	Y	360781	365780	5000	X	995600	1023754	28155	12011	0.426603	0	0
	Y	473774	473873	100	X	1170283	1172251	1969	0	0	0	0
	Y	531617	536616	5000	X	1227621	1254036	26416	11727	0.443935	0	0
	Y	870403	870502	100	X	1606338	1606357	20	20	1	0	0
	Y	974642	979641	5000	X	1710589	1719210	8622	7215	0.836813	0	0
	Y	1568043	1573042	5000	X	2497728	2498976	1249	501	0.401121	0	0
	Y	1629886	1634885	5000	X	2555819	2576618	20800	7642	0.367404	0	0
	Y	1879485	1884484	5000	X	2812274	2866874	54601	26883	0.492354	1	0
	Y	2068597	2068696	100	X	3073540	3074051	512	512	1	0	0
	Y	2113982	2114081	100	X	3121168	3121183	16	16	1	0	0
	Y	2405247	2405346	100	X	3364935	3364954	20	0	0	0	0
	Y	2418803	2418902	100	X	3378372	3378390	19	19	1	0	0
	Y	2547511	2552510	5000	X	3507467	3528599	21133	7914	0.374485	0	0
	Y	2590796	2595795	5000	X	3567321	3588558	21238	11068	0.521141	0	0
	Y	2642406	2642505	100	X	3635205	3635218	14	14	1	0	0
	Y	2764596	2769595	5000	X	3866838	3887582	20745	9856	0.475102	1	4
	Y	2860387	2860486	100	X	3978503	3981710	3208	1045	0.325748	0	0
	Y	2863647	2863746	100	X	3978503	3981710	3208	1045	0.325748	0	0
	Y	2910548	2910647	100	X	4028533	4028713	181	181	1	0	0
	Y	2968434	2973433	5000	X	4084152	4090245	6094	1637	0.268625	0	0
	Y	3169747	3174746	5000	X	4286397	4325200	38804	6997	0.180316	0	0
	Y	3354297	3359296	5000	X	4507273	4518619	11347	3049	0.268705	1	16
	Y	3434695	3439694	5000	X	4590615	4603491	12877	5988	0.465015	0	0
	Y	3478024	3483023	5000	X	4636644	4642267	5624	2063	0.366821	0	0
	Y	3519806	3524805	5000	X	4679087	4718993	39907	13916	0.348711	0	0
	Y	3630463	3635462	5000	X	4824628	4825931	1304	0	0	0	0
	Y	3661814	3661913	100	X	4847505	4853181	5677	818	0.14409	0	0
	Y	3703822	3708821	5000	X	4895077	4965576	70500	30211	0.428525	0	0
	Y	3775787	3780786	5000	X	5031842	5034447	2606	1078	0.413661	0	0
	Y	3888541	3893540	5000	X	5142040	5145621	3582	973	0.271636	1	0
	Y	4009161	4009260	100	X	5264794	5265166	373	38	0.101877	1	1
	Y	4030917	4031016	100	X	5286895	5287119	225	201	0.893333	0	0
	Y	4097051	4097150	100	X	5352372	5352374	3	3	1	0	0
	Y	4142992	4143091	100	X	5398172	5398334	163	163	1	0	0
	Y	4161423	4166422	5000	X	5416668	5469360	52693	19115	0.362762	0	0
	Y	4221706	4221818	113	X	5524374	5532842	8469	3413	0.402999	0	0
	Y	4232974	4237973	5000	X	5543955	5566846	22892	11717	0.511838	0	0
	Y	4276034	4281033	5000	X	5600650	5639626	38977	16054	0.411884	0	0
	Y	4295051	4295150	100	X	5653597	5653638	42	39	0.928571	0	0
	Y	4356601	4361600	5000	X	5714782	5715926	1145	855	0.746725	0	0
	Y	4458011	4458110	100	X	5812105	5812269	165	137	0.830303	0	0
	Y	4656882	4661881	5000	X	6134391	6135674	1284	271	0.211059	1	3
	Y	4739231	4744230	5000	X	6212946	6257746	44801	16949	0.378317	0	0
	Y	4861703	4861802	100	Y	843472	843835	364	0	0	0	0
	Y	5093238	5093337	100	Y	723090	723217	128	128	1	0	0
	Y	5129540	5129639	100	Y	759432	759562	131	0	0	0	0
	Y	5506840	5506939	100	X	821463	822792	1330	1217	0.915038	0	0
	Y	5770015	5770114	100	X	653162	653617	456	456	1	0	0
	Y	5798372	5798471	100	X	623307	629846	6540	2123	0.324618	1	2
	Y	6115753	6115852	100	X	2042530	2043100	571	555	0.971979	0	0
	Y	6226790	6231789	5000	Y	1432872	1796280	363409	189283	0.520854	0	0
	Y	6385757	6390756	5000	Y	1438316	1601336	163021	85065	0.521804	0	0
	Y	6398266	6398365	100	Y	1436848	1477553	40706	22344	0.548912	0	0
	Y	6406330	6406429	100	Y	1436850	1477554	40705	22342	0.548876	0	0
	Y	6495104	6495203	100	X	339505	339885	381	381	1	0	0
	Y	6501614	6501713	100	X	346185	346251	67	66	0.985075	0	0
	Y	6772285	6777284	5000	Y	1531203	1614644	83442	43112	0.51667	0	0
	Y	6791327	6791426	100	Y	1487357	1524044	36688	18547	0.505533	0	0
	Y	6873100	6873199	100	Y	1550569	1772524	221956	115158	0.518833	0	0
	Y	6879746	6879845	100	Y	1451125	1544032	92908	48842	0.525703	0	0
	Y	6906283	6906382	100	Y	1771167	1772297	1131	283	0.250221	0	0
	Y	7004512	7004611	100	Y	85340	85346	7	7	1	0	0
	Y	7112600	7112699	100	X	479324	479428	105	0	0	0	0
	Y	7587848	7592847	5000	Y	219902	224623	4722	4634	0.981364	0	0
	Y	7849674	7849773	100	X	2999760	2999760	1	1	1	0	0
	Y	7867104	7867203	100	X	3017077	3017082	6	6	1	0	0
	Y	7889855	7889954	100	Y	1487357	1489359	2003	991	0.494758	0	0
	Y	7895765	7895864	100	Y	1572643	1590908	18266	9702	0.531151	0	0
	Y	7899715	7899814	100	Y	1495627	1591325	95699	49608	0.518375	0	0
	Y	7906067	7906166	100	Y	142004	1489359	1347356	626886	0.465271	11	254
	Y	7984304	7984403	100	X	239473	244777	5305	3509	0.661451	0	0
	Y	7991591	7991690	100	X	239473	244777	5305	3509	0.661451	0	0
	Y	8079132	8079231	100	X	1397666	1397673	8	8	1	0	0
	Y	8270348	8270447	100	Y	2933824	2933847	24	24	1	0	0
	Y	8318488	8318587	100	Y	199089	1743451	1544363	730788	0.473197	11	254
	Y	8330120	8335119	5000	Y	1508370	1536340	27971	14873	0.531729	0	0
	Y	8414986	8415085	100	X	234771	248142	13372	9692	0.724798	0	0
	Y	8417345	8417444	100	X	234771	248142	13372	9692	0.724798	0	0
	Y	8501499	8501598	100	X	2832933	2833082	150	0	0	1	0
	Y	8675870	8675969	100	X	1943810	1944042	233	0	0	0	0
	Y	8709329	8709428	100	X	1910122	1910812	691	687	0.994211	0	0
	Y	8723560	8723659	100	X	1896157	1899021	2865	1764	0.615707	0	0
	Y	8740252	8740351	100	X	1878560	1880793	2234	1855	0.830349	0	0
	Y	8742795	8742894	100	X	1878560	1880793	2234	1855	0.830349	0	0
	Y	8775333	8775432	100	X	1840990	1842678	1689	272	0.161042	0	0
	Y	8778284	8778383	100	X	1840990	1842678	1689	272	0.161042	0	0
	Y	9108636	9128635	20000	Y	2121947	2124019	2073	2016	0.972504	0	0
	Y	9219864	9219963	100	Y	2215305	2215369	65	45	0.692308	1	0
	Y	9228340	9238339	10000	Y	2223752	2228629	4878	2269	0.46515	1	2
	Y	9276971	9326970	50000	Y	2023436	2033536	10101	6972	0.690229	1	2
	Y	9665181	9675180	10000	Y	2404145	2414659	10515	9370	0.891108	0	0
	Y	9710759	9710858	100	Y	2450237	2450316	80	78	0.975	0	0
	Y	9739680	9739779	100	Y	2479072	2479110	39	39	1	0	0
	Y	19565511	19570510	5000	Y	2959940	3019666	59727	45727	0.7656	1	6
	Y	19669056	19674055	5000	Y	2983396	2993258	9863	8209	0.832303	0	0
	Y	19849096	19849195	100	Y	2959604	2963581	3978	1784	0.448467	0	0
	Y	19867071	19872070	5000	Y	2981433	3033349	51917	39083	0.752798	0	0
	Y	19910952	19915951	5000	Y	2967463	3091526	124064	89937	0.724924	3	9
	Y	19953167	19958166	5000	Y	2954901	3091499	136599	98846	0.723622	3	9
	Y	19992895	20042894	50000	Y	2961903	3076730	114828	86607	0.754232	3	9
	Y	20956794	20956893	100	Y	3014126	3016845	2720	1833	0.673897	0	0
	Y	21089410	21139409	50000	Y	2998315	3042219	43905	32823	0.747591	0	0
	Y	21462574	21462673	100	Y	2969345	2970331	987	987	1	0	0
	Y	21606258	21656257	50000	Y	3082020	3131588	49569	36672	0.739817	0	0
	Y	21989550	21989649	100	Y	2958649	2963678	5030	2364	0.46998	0	0
	Y	22080149	22130148	50000	Y	3033977	3034512	536	218	0.406716	0	0
	Y	22468997	22518996	50000	Y	3017349	3091868	74520	50966	0.683924	2	3
	Y	22944665	22944764	100	Y	2958243	3113788	155546	114880	0.73856	3	9
	Y	23069740	23119739	50000	Y	3014702	3050516	35815	24207	0.67589	1	2
	Y	23126099	23126198	100	Y	3097299	3097312	14	14	1	0	0
	Y	23297131	23302130	5000	Y	2987770	3092499	104730	75024	0.716356	2	3
	Y	23340536	23345535	5000	Y	2999538	3091526	91989	66318	0.720934	2	3
	Y	23378252	23383251	5000	Y	2962821	2971044	8224	7710	0.9375	0	0
	Y	23538524	23538623	100	Y	2976525	2977037	513	506	0.986355	0	0
	Y	23552425	23557424	5000	Y	2980640	2983679	3040	1654	0.544079	1	1
	Y	23953889	23958888	5000	Y	2961760	3133717	171958	126528	0.735808	3	9
	Y	24495426	24500425	5000	Y	2970336	2994538	24203	19051	0.787134	1	6
	Y	24983461	25033460	50000	Y	2995865	3043879	48015	32958	0.68641	1	2
	Y	39970124	39970223	100	Y	3626387	3626423	37	37	1	0	0
	Y	40010307	40015306	5000	Y	3666506	3668099	1594	1274	0.799247	0	0
	Y	40652911	40657910	5000	Y	3757021	3779319	22299	16055	0.719987	1	0
	Y	42227330	42227429	100	Y	4287067	4287101	35	35	1	0	0
	Y	42522748	42522847	100	Y	4609036	4609062	27	27	1	0	0

## Sheet: STable 3
	Supplementary Table 3. Genes and exons contained in closed gap regions
	Gap in reference genome			Type	NCMD gene (exon) ID
	Chromosome	Begin	End
	2	13641976	13691975	exon	evm.model.chr2.459.exon1
	2	13641976	13691975	exon	evm.model.chr2.459.exon2
	2	13641976	13691975	exon	evm.model.chr2.459.exon3
	2	13641976	13691975	exon	evm.model.chr2.459.exon4
	2	13641976	13691975	exon	evm.model.chr2.459.exon5
	2	13641976	13691975	exon	evm.model.chr2.459.exon6
	2	13641976	13691975	exon	evm.model.chr2.459.exon7
	2	13641976	13691975	exon	evm.model.chr2.460.exon1
	2	13641976	13691975	exon	evm.model.chr2.460.exon2
	2	13641976	13691975	exon	evm.model.chr2.461.exon1
	2	13641976	13691975	exon	evm.model.chr2.461.exon2
	2	13641976	13691975	exon	evm.model.chr2.462.exon1
	2	13641976	13691975	gene	evm.TU.chr2.459
	2	13641976	13691975	gene	evm.TU.chr2.460
	2	13641976	13691975	gene	evm.TU.chr2.461
	2	13641976	13691975	gene	evm.TU.chr2.462
	3	28513174	28563173	exon	evm.model.chr3.442.exon1
	3	28513174	28563173	exon	evm.model.chr3.443.exon1
	3	28513174	28563173	exon	evm.model.chr3.443.exon2
	3	28513174	28563173	exon	evm.model.chr3.443.exon3
	3	28513174	28563173	exon	evm.model.chr3.443.exon4
	3	28513174	28563173	exon	evm.model.chr3.443.exon5
	3	28513174	28563173	exon	evm.model.chr3.444.exon1
	3	28513174	28563173	exon	evm.model.chr3.444.exon10
	3	28513174	28563173	exon	evm.model.chr3.444.exon11
	3	28513174	28563173	exon	evm.model.chr3.444.exon12
	3	28513174	28563173	exon	evm.model.chr3.444.exon13
	3	28513174	28563173	exon	evm.model.chr3.444.exon14
	3	28513174	28563173	exon	evm.model.chr3.444.exon15
	3	28513174	28563173	exon	evm.model.chr3.444.exon16
	3	28513174	28563173	exon	evm.model.chr3.444.exon17
	3	28513174	28563173	exon	evm.model.chr3.444.exon18
	3	28513174	28563173	exon	evm.model.chr3.444.exon19
	3	28513174	28563173	exon	evm.model.chr3.444.exon2
	3	28513174	28563173	exon	evm.model.chr3.444.exon20
	3	28513174	28563173	exon	evm.model.chr3.444.exon21
	3	28513174	28563173	exon	evm.model.chr3.444.exon22
	3	28513174	28563173	exon	evm.model.chr3.444.exon23
	3	28513174	28563173	exon	evm.model.chr3.444.exon24
	3	28513174	28563173	exon	evm.model.chr3.444.exon25
	3	28513174	28563173	exon	evm.model.chr3.444.exon26
	3	28513174	28563173	exon	evm.model.chr3.444.exon27
	3	28513174	28563173	exon	evm.model.chr3.444.exon28
	3	28513174	28563173	exon	evm.model.chr3.444.exon29
	3	28513174	28563173	exon	evm.model.chr3.444.exon3
	3	28513174	28563173	exon	evm.model.chr3.444.exon30
	3	28513174	28563173	exon	evm.model.chr3.444.exon31
	3	28513174	28563173	exon	evm.model.chr3.444.exon32
	3	28513174	28563173	exon	evm.model.chr3.444.exon33
	3	28513174	28563173	exon	evm.model.chr3.444.exon34
	3	28513174	28563173	exon	evm.model.chr3.444.exon35
	3	28513174	28563173	exon	evm.model.chr3.444.exon36
	3	28513174	28563173	exon	evm.model.chr3.444.exon37
	3	28513174	28563173	exon	evm.model.chr3.444.exon38
	3	28513174	28563173	exon	evm.model.chr3.444.exon39
	3	28513174	28563173	exon	evm.model.chr3.444.exon4
	3	28513174	28563173	exon	evm.model.chr3.444.exon5
	3	28513174	28563173	exon	evm.model.chr3.444.exon6
	3	28513174	28563173	exon	evm.model.chr3.444.exon7
	3	28513174	28563173	exon	evm.model.chr3.444.exon8
	3	28513174	28563173	exon	evm.model.chr3.444.exon9
	3	28513174	28563173	exon	evm.model.chr3.445.1.60786b5b.exon1
	3	28513174	28563173	exon	evm.model.chr3.445.1.60786b5b.exon10
	3	28513174	28563173	exon	evm.model.chr3.445.1.60786b5b.exon2
	3	28513174	28563173	exon	evm.model.chr3.445.1.60786b5b.exon3
	3	28513174	28563173	exon	evm.model.chr3.445.1.60786b5b.exon4
	3	28513174	28563173	exon	evm.model.chr3.445.1.60786b5b.exon5
	3	28513174	28563173	exon	evm.model.chr3.445.1.60786b5b.exon6
	3	28513174	28563173	exon	evm.model.chr3.445.1.60786b5b.exon7
	3	28513174	28563173	exon	evm.model.chr3.445.1.60786b5b.exon8
	3	28513174	28563173	exon	evm.model.chr3.445.1.60786b5b.exon9
	3	28513174	28563173	exon	evm.model.chr3.445.2.60786b5b.exon1
	3	28513174	28563173	exon	evm.model.chr3.445.2.60786b5b.exon2
	3	28513174	28563173	exon	evm.model.chr3.445.2.60786b5b.exon3
	3	28513174	28563173	exon	evm.model.chr3.445.2.60786b5b.exon4
	3	28513174	28563173	exon	evm.model.chr3.445.2.60786b5b.exon5
	3	28513174	28563173	exon	evm.model.chr3.445.2.60786b5b.exon6
	3	28513174	28563173	exon	evm.model.chr3.445.2.60786b5b.exon7
	3	28513174	28563173	exon	evm.model.chr3.445.2.60786b5b.exon8
	3	28513174	28563173	exon	evm.model.chr3.445.2.60786b5b.exon9
	3	28513174	28563173	exon	evm.model.chr3.445.3.60786b5b.exon1
	3	28513174	28563173	exon	evm.model.chr3.445.3.60786b5b.exon2
	3	28513174	28563173	exon	evm.model.chr3.445.3.60786b5b.exon3
	3	28513174	28563173	exon	evm.model.chr3.445.3.60786b5b.exon4
	3	28513174	28563173	exon	evm.model.chr3.445.3.60786b5b.exon5
	3	28513174	28563173	exon	evm.model.chr3.445.3.60786b5b.exon6
	3	28513174	28563173	exon	evm.model.chr3.445.3.60786b5b.exon7
	3	28513174	28563173	exon	evm.model.chr3.445.3.60786b5b.exon8
	3	28513174	28563173	exon	evm.model.chr3.445.3.60786b5b.exon9
	3	28513174	28563173	exon	evm.model.chr3.445.4.60786b5b.exon1
	3	28513174	28563173	exon	evm.model.chr3.445.4.60786b5b.exon2
	3	28513174	28563173	exon	evm.model.chr3.445.4.60786b5b.exon3
	3	28513174	28563173	exon	evm.model.chr3.445.4.60786b5b.exon4
	3	28513174	28563173	exon	evm.model.chr3.445.4.60786b5b.exon5
	3	28513174	28563173	exon	evm.model.chr3.445.4.60786b5b.exon6
	3	28513174	28563173	exon	evm.model.chr3.445.4.60786b5b.exon7
	3	28513174	28563173	exon	evm.model.chr3.445.4.60786b5b.exon8
	3	28513174	28563173	exon	evm.model.chr3.445.4.60786b5b.exon9
	3	28513174	28563173	exon	evm.model.chr3.445.5.60786b5b.exon1
	3	28513174	28563173	exon	evm.model.chr3.445.5.60786b5b.exon2
	3	28513174	28563173	exon	evm.model.chr3.445.5.60786b5b.exon3
	3	28513174	28563173	exon	evm.model.chr3.445.5.60786b5b.exon4
	3	28513174	28563173	exon	evm.model.chr3.445.5.60786b5b.exon5
	3	28513174	28563173	exon	evm.model.chr3.445.5.60786b5b.exon6
	3	28513174	28563173	exon	evm.model.chr3.445.5.60786b5b.exon7
	3	28513174	28563173	exon	evm.model.chr3.445.5.60786b5b.exon8
	3	28513174	28563173	exon	evm.model.chr3.445.exon1
	3	28513174	28563173	exon	evm.model.chr3.445.exon10
	3	28513174	28563173	exon	evm.model.chr3.445.exon2
	3	28513174	28563173	exon	evm.model.chr3.445.exon3
	3	28513174	28563173	exon	evm.model.chr3.445.exon4
	3	28513174	28563173	exon	evm.model.chr3.445.exon5
	3	28513174	28563173	exon	evm.model.chr3.445.exon6
	3	28513174	28563173	exon	evm.model.chr3.445.exon7
	3	28513174	28563173	exon	evm.model.chr3.445.exon8
	3	28513174	28563173	exon	evm.model.chr3.445.exon9
	3	28513174	28563173	exon	evm.model.chr3.446.1.60786b5b.exon1
	3	28513174	28563173	exon	evm.model.chr3.446.1.60786b5b.exon10
	3	28513174	28563173	exon	evm.model.chr3.446.1.60786b5b.exon11
	3	28513174	28563173	exon	evm.model.chr3.446.1.60786b5b.exon12
	3	28513174	28563173	exon	evm.model.chr3.446.1.60786b5b.exon13
	3	28513174	28563173	exon	evm.model.chr3.446.1.60786b5b.exon14
	3	28513174	28563173	exon	evm.model.chr3.446.1.60786b5b.exon15
	3	28513174	28563173	exon	evm.model.chr3.446.1.60786b5b.exon16
	3	28513174	28563173	exon	evm.model.chr3.446.1.60786b5b.exon17
	3	28513174	28563173	exon	evm.model.chr3.446.1.60786b5b.exon18
	3	28513174	28563173	exon	evm.model.chr3.446.1.60786b5b.exon19
	3	28513174	28563173	exon	evm.model.chr3.446.1.60786b5b.exon2
	3	28513174	28563173	exon	evm.model.chr3.446.1.60786b5b.exon20
	3	28513174	28563173	exon	evm.model.chr3.446.1.60786b5b.exon21
	3	28513174	28563173	exon	evm.model.chr3.446.1.60786b5b.exon22
	3	28513174	28563173	exon	evm.model.chr3.446.1.60786b5b.exon23
	3	28513174	28563173	exon	evm.model.chr3.446.1.60786b5b.exon24
	3	28513174	28563173	exon	evm.model.chr3.446.1.60786b5b.exon25
	3	28513174	28563173	exon	evm.model.chr3.446.1.60786b5b.exon26
	3	28513174	28563173	exon	evm.model.chr3.446.1.60786b5b.exon3
	3	28513174	28563173	exon	evm.model.chr3.446.1.60786b5b.exon4
	3	28513174	28563173	exon	evm.model.chr3.446.1.60786b5b.exon5
	3	28513174	28563173	exon	evm.model.chr3.446.1.60786b5b.exon6
	3	28513174	28563173	exon	evm.model.chr3.446.1.60786b5b.exon7
	3	28513174	28563173	exon	evm.model.chr3.446.1.60786b5b.exon8
	3	28513174	28563173	exon	evm.model.chr3.446.1.60786b5b.exon9
	3	28513174	28563173	exon	evm.model.chr3.446.exon1
	3	28513174	28563173	exon	evm.model.chr3.446.exon10
	3	28513174	28563173	exon	evm.model.chr3.446.exon11
	3	28513174	28563173	exon	evm.model.chr3.446.exon12
	3	28513174	28563173	exon	evm.model.chr3.446.exon13
	3	28513174	28563173	exon	evm.model.chr3.446.exon14
	3	28513174	28563173	exon	evm.model.chr3.446.exon15
	3	28513174	28563173	exon	evm.model.chr3.446.exon16
	3	28513174	28563173	exon	evm.model.chr3.446.exon17
	3	28513174	28563173	exon	evm.model.chr3.446.exon18
	3	28513174	28563173	exon	evm.model.chr3.446.exon19
	3	28513174	28563173	exon	evm.model.chr3.446.exon2
	3	28513174	28563173	exon	evm.model.chr3.446.exon20
	3	28513174	28563173	exon	evm.model.chr3.446.exon21
	3	28513174	28563173	exon	evm.model.chr3.446.exon22
	3	28513174	28563173	exon	evm.model.chr3.446.exon23
	3	28513174	28563173	exon	evm.model.chr3.446.exon24
	3	28513174	28563173	exon	evm.model.chr3.446.exon25
	3	28513174	28563173	exon	evm.model.chr3.446.exon26
	3	28513174	28563173	exon	evm.model.chr3.446.exon27
	3	28513174	28563173	exon	evm.model.chr3.446.exon3
	3	28513174	28563173	exon	evm.model.chr3.446.exon4
	3	28513174	28563173	exon	evm.model.chr3.446.exon5
	3	28513174	28563173	exon	evm.model.chr3.446.exon6
	3	28513174	28563173	exon	evm.model.chr3.446.exon7
	3	28513174	28563173	exon	evm.model.chr3.446.exon8
	3	28513174	28563173	exon	evm.model.chr3.446.exon9
	3	28513174	28563173	exon	evm.model.chr3.447.exon1
	3	28513174	28563173	exon	evm.model.chr3.447.exon2
	3	28513174	28563173	exon	evm.model.chr3.447.exon3
	3	28513174	28563173	exon	evm.model.chr3.447.exon4
	3	28513174	28563173	exon	evm.model.chr3.447.exon5
	3	28513174	28563173	exon	evm.model.chr3.447.exon6
	3	28513174	28563173	exon	evm.model.chr3.448.exon1
	3	28513174	28563173	exon	evm.model.chr3.449.1.60786b5b.exon1
	3	28513174	28563173	exon	evm.model.chr3.449.1.60786b5b.exon2
	3	28513174	28563173	exon	evm.model.chr3.449.1.60786b5b.exon3
	3	28513174	28563173	exon	evm.model.chr3.449.exon1
	3	28513174	28563173	exon	evm.model.chr3.449.exon2
	3	28513174	28563173	exon	evm.model.chr3.449.exon3
	3	28513174	28563173	exon	evm.model.chr3.449.exon4
	3	28513174	28563173	exon	evm.model.chr3.450.exon1
	3	28513174	28563173	exon	evm.model.chr3.450.exon10
	3	28513174	28563173	exon	evm.model.chr3.450.exon11
	3	28513174	28563173	exon	evm.model.chr3.450.exon12
	3	28513174	28563173	exon	evm.model.chr3.450.exon13
	3	28513174	28563173	exon	evm.model.chr3.450.exon14
	3	28513174	28563173	exon	evm.model.chr3.450.exon15
	3	28513174	28563173	exon	evm.model.chr3.450.exon16
	3	28513174	28563173	exon	evm.model.chr3.450.exon17
	3	28513174	28563173	exon	evm.model.chr3.450.exon18
	3	28513174	28563173	exon	evm.model.chr3.450.exon19
	3	28513174	28563173	exon	evm.model.chr3.450.exon2
	3	28513174	28563173	exon	evm.model.chr3.450.exon20
	3	28513174	28563173	exon	evm.model.chr3.450.exon21
	3	28513174	28563173	exon	evm.model.chr3.450.exon22
	3	28513174	28563173	exon	evm.model.chr3.450.exon23
	3	28513174	28563173	exon	evm.model.chr3.450.exon24
	3	28513174	28563173	exon	evm.model.chr3.450.exon3
	3	28513174	28563173	exon	evm.model.chr3.450.exon4
	3	28513174	28563173	exon	evm.model.chr3.450.exon5
	3	28513174	28563173	exon	evm.model.chr3.450.exon6
	3	28513174	28563173	exon	evm.model.chr3.450.exon7
	3	28513174	28563173	exon	evm.model.chr3.450.exon8
	3	28513174	28563173	exon	evm.model.chr3.450.exon9
	3	28513174	28563173	exon	evm.model.chr3.451.exon1
	3	28513174	28563173	exon	evm.model.chr3.451.exon10
	3	28513174	28563173	exon	evm.model.chr3.451.exon2
	3	28513174	28563173	exon	evm.model.chr3.451.exon3
	3	28513174	28563173	exon	evm.model.chr3.451.exon4
	3	28513174	28563173	exon	evm.model.chr3.451.exon5
	3	28513174	28563173	exon	evm.model.chr3.451.exon6
	3	28513174	28563173	exon	evm.model.chr3.451.exon7
	3	28513174	28563173	exon	evm.model.chr3.451.exon8
	3	28513174	28563173	exon	evm.model.chr3.451.exon9
	3	28513174	28563173	exon	evm.model.chr3.452.1.60786b5c.exon1
	3	28513174	28563173	exon	evm.model.chr3.452.1.60786b5c.exon10
	3	28513174	28563173	exon	evm.model.chr3.452.1.60786b5c.exon11
	3	28513174	28563173	exon	evm.model.chr3.452.1.60786b5c.exon12
	3	28513174	28563173	exon	evm.model.chr3.452.1.60786b5c.exon13
	3	28513174	28563173	exon	evm.model.chr3.452.1.60786b5c.exon14
	3	28513174	28563173	exon	evm.model.chr3.452.1.60786b5c.exon15
	3	28513174	28563173	exon	evm.model.chr3.452.1.60786b5c.exon16
	3	28513174	28563173	exon	evm.model.chr3.452.1.60786b5c.exon17
	3	28513174	28563173	exon	evm.model.chr3.452.1.60786b5c.exon18
	3	28513174	28563173	exon	evm.model.chr3.452.1.60786b5c.exon2
	3	28513174	28563173	exon	evm.model.chr3.452.1.60786b5c.exon3
	3	28513174	28563173	exon	evm.model.chr3.452.1.60786b5c.exon4
	3	28513174	28563173	exon	evm.model.chr3.452.1.60786b5c.exon5
	3	28513174	28563173	exon	evm.model.chr3.452.1.60786b5c.exon6
	3	28513174	28563173	exon	evm.model.chr3.452.1.60786b5c.exon7
	3	28513174	28563173	exon	evm.model.chr3.452.1.60786b5c.exon8
	3	28513174	28563173	exon	evm.model.chr3.452.1.60786b5c.exon9
	3	28513174	28563173	exon	evm.model.chr3.452.exon1
	3	28513174	28563173	exon	evm.model.chr3.452.exon10
	3	28513174	28563173	exon	evm.model.chr3.452.exon11
	3	28513174	28563173	exon	evm.model.chr3.452.exon12
	3	28513174	28563173	exon	evm.model.chr3.452.exon13
	3	28513174	28563173	exon	evm.model.chr3.452.exon14
	3	28513174	28563173	exon	evm.model.chr3.452.exon15
	3	28513174	28563173	exon	evm.model.chr3.452.exon16
	3	28513174	28563173	exon	evm.model.chr3.452.exon17
	3	28513174	28563173	exon	evm.model.chr3.452.exon18
	3	28513174	28563173	exon	evm.model.chr3.452.exon2
	3	28513174	28563173	exon	evm.model.chr3.452.exon3
	3	28513174	28563173	exon	evm.model.chr3.452.exon4
	3	28513174	28563173	exon	evm.model.chr3.452.exon5
	3	28513174	28563173	exon	evm.model.chr3.452.exon6
	3	28513174	28563173	exon	evm.model.chr3.452.exon7
	3	28513174	28563173	exon	evm.model.chr3.452.exon8
	3	28513174	28563173	exon	evm.model.chr3.452.exon9
	3	28513174	28563173	exon	evm.model.chr3.453.1.60786b5d.exon1
	3	28513174	28563173	exon	evm.model.chr3.453.1.60786b5d.exon2
	3	28513174	28563173	exon	evm.model.chr3.453.1.60786b5d.exon3
	3	28513174	28563173	exon	evm.model.chr3.453.exon1
	3	28513174	28563173	exon	evm.model.chr3.453.exon2
	3	28513174	28563173	exon	evm.model.chr3.453.exon3
	3	28513174	28563173	exon	evm.model.chr3.453.exon4
	3	28513174	28563173	exon	evm.model.chr3.454.1.60786b5c.exon8
	3	28513174	28563173	gene	evm.TU.chr3.442
	3	28513174	28563173	gene	evm.TU.chr3.443
	3	28513174	28563173	gene	evm.TU.chr3.444
	3	28513174	28563173	gene	evm.TU.chr3.445
	3	28513174	28563173	gene	evm.TU.chr3.446
	3	28513174	28563173	gene	evm.TU.chr3.447
	3	28513174	28563173	gene	evm.TU.chr3.448
	3	28513174	28563173	gene	evm.TU.chr3.449
	3	28513174	28563173	gene	evm.TU.chr3.450
	3	28513174	28563173	gene	evm.TU.chr3.451
	3	28513174	28563173	gene	evm.TU.chr3.452
	3	28513174	28563173	gene	evm.TU.chr3.453
	3	28513174	28563173	gene	evm.TU.chr3.454
	3	59594616	59594715	exon	evm.model.chr3.879.1.60786b94.exon1
	3	59594616	59594715	exon	evm.model.chr3.879.1.60786b94.exon2
	3	59594616	59594715	exon	evm.model.chr3.879.1.60786b94.exon3
	3	59594616	59594715	exon	evm.model.chr3.879.exon1
	3	59594616	59594715	exon	evm.model.chr3.879.exon2
	3	59594616	59594715	exon	evm.model.chr3.879.exon3
	3	59594616	59594715	gene	evm.TU.chr3.879
	7	76962088	76962187	exon	evm.model.chr7.936.exon1
	7	76962088	76962187	exon	evm.model.chr7.936.exon2
	7	76962088	76962187	exon	evm.model.chr7.937.exon1
	7	76962088	76962187	exon	evm.model.chr7.937.exon2
	7	76962088	76962187	exon	evm.model.chr7.938.exon1
	7	76962088	76962187	exon	evm.model.chr7.938.exon2
	7	76962088	76962187	exon	evm.model.chr7.939.exon1
	7	76962088	76962187	exon	evm.model.chr7.939.exon2
	7	76962088	76962187	exon	evm.model.chr7.940.exon1
	7	76962088	76962187	exon	evm.model.chr7.940.exon2
	7	76962088	76962187	exon	evm.model.chr7.941.exon1
	7	76962088	76962187	exon	evm.model.chr7.941.exon2
	7	76962088	76962187	exon	evm.model.chr7.942.exon1
	7	76962088	76962187	exon	evm.model.chr7.942.exon2
	7	76962088	76962187	exon	evm.model.chr7.943.exon1
	7	76962088	76962187	exon	evm.model.chr7.943.exon2
	7	76962088	76962187	exon	evm.model.chr7.944.exon1
	7	76962088	76962187	exon	evm.model.chr7.945.exon1
	7	76962088	76962187	exon	evm.model.chr7.945.exon2
	7	76962088	76962187	exon	evm.model.chr7.946.exon1
	7	76962088	76962187	exon	evm.model.chr7.946.exon2
	7	76962088	76962187	exon	evm.model.chr7.947.exon1
	7	76962088	76962187	exon	evm.model.chr7.947.exon2
	7	76962088	76962187	gene	evm.TU.chr7.936
	7	76962088	76962187	gene	evm.TU.chr7.937
	7	76962088	76962187	gene	evm.TU.chr7.938
	7	76962088	76962187	gene	evm.TU.chr7.939
	7	76962088	76962187	gene	evm.TU.chr7.940
	7	76962088	76962187	gene	evm.TU.chr7.941
	7	76962088	76962187	gene	evm.TU.chr7.942
	7	76962088	76962187	gene	evm.TU.chr7.943
	7	76962088	76962187	gene	evm.TU.chr7.944
	7	76962088	76962187	gene	evm.TU.chr7.945
	7	76962088	76962187	gene	evm.TU.chr7.946
	7	76962088	76962187	gene	evm.TU.chr7.947
	13	30826202	30925324	exon	evm.model.chr13.219.1.607867ad.exon1
	13	30826202	30925324	exon	evm.model.chr13.219.1.607867ad.exon10
	13	30826202	30925324	exon	evm.model.chr13.219.1.607867ad.exon11
	13	30826202	30925324	exon	evm.model.chr13.219.1.607867ad.exon12
	13	30826202	30925324	exon	evm.model.chr13.219.1.607867ad.exon13
	13	30826202	30925324	exon	evm.model.chr13.219.1.607867ad.exon14
	13	30826202	30925324	exon	evm.model.chr13.219.1.607867ad.exon15
	13	30826202	30925324	exon	evm.model.chr13.219.1.607867ad.exon2
	13	30826202	30925324	exon	evm.model.chr13.219.1.607867ad.exon3
	13	30826202	30925324	exon	evm.model.chr13.219.1.607867ad.exon4
	13	30826202	30925324	exon	evm.model.chr13.219.1.607867ad.exon5
	13	30826202	30925324	exon	evm.model.chr13.219.1.607867ad.exon6
	13	30826202	30925324	exon	evm.model.chr13.219.1.607867ad.exon7
	13	30826202	30925324	exon	evm.model.chr13.219.1.607867ad.exon8
	13	30826202	30925324	exon	evm.model.chr13.219.1.607867ad.exon9
	13	30826202	30925324	exon	evm.model.chr13.219.exon1
	13	30826202	30925324	exon	evm.model.chr13.219.exon10
	13	30826202	30925324	exon	evm.model.chr13.219.exon11
	13	30826202	30925324	exon	evm.model.chr13.219.exon12
	13	30826202	30925324	exon	evm.model.chr13.219.exon13
	13	30826202	30925324	exon	evm.model.chr13.219.exon14
	13	30826202	30925324	exon	evm.model.chr13.219.exon15
	13	30826202	30925324	exon	evm.model.chr13.219.exon16
	13	30826202	30925324	exon	evm.model.chr13.219.exon2
	13	30826202	30925324	exon	evm.model.chr13.219.exon3
	13	30826202	30925324	exon	evm.model.chr13.219.exon4
	13	30826202	30925324	exon	evm.model.chr13.219.exon5
	13	30826202	30925324	exon	evm.model.chr13.219.exon6
	13	30826202	30925324	exon	evm.model.chr13.219.exon7
	13	30826202	30925324	exon	evm.model.chr13.219.exon8
	13	30826202	30925324	exon	evm.model.chr13.219.exon9
	13	30826202	30925324	exon	evm.model.chr13.220.1.607867ad.exon1
	13	30826202	30925324	exon	evm.model.chr13.220.1.607867ad.exon2
	13	30826202	30925324	exon	evm.model.chr13.220.1.607867ad.exon3
	13	30826202	30925324	exon	evm.model.chr13.220.2.607867ad.exon1
	13	30826202	30925324	exon	evm.model.chr13.220.2.607867ad.exon2
	13	30826202	30925324	exon	evm.model.chr13.220.2.607867ad.exon3
	13	30826202	30925324	exon	evm.model.chr13.220.3.607867ad.exon1
	13	30826202	30925324	exon	evm.model.chr13.220.3.607867ad.exon2
	13	30826202	30925324	exon	evm.model.chr13.220.3.607867ad.exon3
	13	30826202	30925324	exon	evm.model.chr13.220.3.607867ad.exon4
	13	30826202	30925324	exon	evm.model.chr13.220.4.607867ad.exon1
	13	30826202	30925324	exon	evm.model.chr13.220.4.607867ad.exon2
	13	30826202	30925324	exon	evm.model.chr13.220.exon1
	13	30826202	30925324	exon	evm.model.chr13.220.exon2
	13	30826202	30925324	exon	evm.model.chr13.220.exon3
	13	30826202	30925324	exon	evm.model.chr13.220.exon4
	13	30826202	30925324	gene	evm.TU.chr13.219
	13	30826202	30925324	gene	evm.TU.chr13.220
	13	207780031	207780130	gene	evm.TU.chr13.1443
	Y	249652	254651	exon	evm.model.chrX.13.exon1
	Y	249652	254651	gene	evm.TU.chrX.13
	Y	1879485	1884484	gene	evm.TU.chrX.19
	Y	2764596	2769595	exon	evm.model.chrX.21.1.60786a14.exon7
	Y	2764596	2769595	exon	evm.model.chrX.21.2.60786a14.exon6
	Y	2764596	2769595	exon	evm.model.chrX.21.3.60786a14.exon7
	Y	2764596	2769595	exon	evm.model.chrX.21.exon7
	Y	2764596	2769595	gene	evm.TU.chrX.21
	Y	3354297	3359296	exon	evm.model.chrX.22.1.60786a14.exon3
	Y	3354297	3359296	exon	evm.model.chrX.22.1.60786a14.exon4
	Y	3354297	3359296	exon	evm.model.chrX.22.2.60786a14.exon3
	Y	3354297	3359296	exon	evm.model.chrX.22.2.60786a14.exon4
	Y	3354297	3359296	exon	evm.model.chrX.22.3.60786a14.exon3
	Y	3354297	3359296	exon	evm.model.chrX.22.3.60786a14.exon4
	Y	3354297	3359296	exon	evm.model.chrX.22.4.60786a15.exon3
	Y	3354297	3359296	exon	evm.model.chrX.22.4.60786a15.exon4
	Y	3354297	3359296	exon	evm.model.chrX.22.5.60786a15.exon3
	Y	3354297	3359296	exon	evm.model.chrX.22.5.60786a15.exon4
	Y	3354297	3359296	exon	evm.model.chrX.22.6.60786a15.exon3
	Y	3354297	3359296	exon	evm.model.chrX.22.6.60786a15.exon4
	Y	3354297	3359296	exon	evm.model.chrX.22.7.60786a15.exon3
	Y	3354297	3359296	exon	evm.model.chrX.22.7.60786a15.exon4
	Y	3354297	3359296	exon	evm.model.chrX.22.exon3
	Y	3354297	3359296	exon	evm.model.chrX.22.exon4
	Y	3354297	3359296	gene	evm.TU.chrX.22
	Y	3888541	3893540	gene	evm.TU.chrX.24
	Y	4009161	4009260	exon	evm.model.chrX.24.exon1
	Y	4009161	4009260	gene	evm.TU.chrX.24
	Y	4656882	4661881	exon	evm.model.chrX.25.1.60786a15.exon14
	Y	4656882	4661881	exon	evm.model.chrX.25.2.60786a15.exon15
	Y	4656882	4661881	exon	evm.model.chrX.25.exon16
	Y	4656882	4661881	gene	evm.TU.chrX.25
	Y	5798372	5798471	exon	evm.model.chrX.12.1.60786a13.exon1
	Y	5798372	5798471	exon	evm.model.chrX.12.exon1
	Y	5798372	5798471	gene	evm.TU.chrX.12
	Y	7906067	7906166	exon	evm.model.chrY.10.1.607868fc.exon1
	Y	7906067	7906166	exon	evm.model.chrY.10.1.607868fc.exon2
	Y	7906067	7906166	exon	evm.model.chrY.10.exon1
	Y	7906067	7906166	exon	evm.model.chrY.10.exon2
	Y	7906067	7906166	exon	evm.model.chrY.11.exon1
	Y	7906067	7906166	exon	evm.model.chrY.11.exon2
	Y	7906067	7906166	exon	evm.model.chrY.11.exon3
	Y	7906067	7906166	exon	evm.model.chrY.11.exon4
	Y	7906067	7906166	exon	evm.model.chrY.11.exon5
	Y	7906067	7906166	exon	evm.model.chrY.12.exon1
	Y	7906067	7906166	exon	evm.model.chrY.12.exon2
	Y	7906067	7906166	exon	evm.model.chrY.12.exon3
	Y	7906067	7906166	exon	evm.model.chrY.12.exon4
	Y	7906067	7906166	exon	evm.model.chrY.12.exon5
	Y	7906067	7906166	exon	evm.model.chrY.12.exon6
	Y	7906067	7906166	exon	evm.model.chrY.12.exon7
	Y	7906067	7906166	exon	evm.model.chrY.12.exon8
	Y	7906067	7906166	exon	evm.model.chrY.13.exon1
	Y	7906067	7906166	exon	evm.model.chrY.3.1.607868fb.exon1
	Y	7906067	7906166	exon	evm.model.chrY.3.1.607868fb.exon10
	Y	7906067	7906166	exon	evm.model.chrY.3.1.607868fb.exon11
	Y	7906067	7906166	exon	evm.model.chrY.3.1.607868fb.exon12
	Y	7906067	7906166	exon	evm.model.chrY.3.1.607868fb.exon13
	Y	7906067	7906166	exon	evm.model.chrY.3.1.607868fb.exon2
	Y	7906067	7906166	exon	evm.model.chrY.3.1.607868fb.exon3
	Y	7906067	7906166	exon	evm.model.chrY.3.1.607868fb.exon4
	Y	7906067	7906166	exon	evm.model.chrY.3.1.607868fb.exon5
	Y	7906067	7906166	exon	evm.model.chrY.3.1.607868fb.exon6
	Y	7906067	7906166	exon	evm.model.chrY.3.1.607868fb.exon7
	Y	7906067	7906166	exon	evm.model.chrY.3.1.607868fb.exon8
	Y	7906067	7906166	exon	evm.model.chrY.3.1.607868fb.exon9
	Y	7906067	7906166	exon	evm.model.chrY.3.2.607868fb.exon1
	Y	7906067	7906166	exon	evm.model.chrY.3.2.607868fb.exon10
	Y	7906067	7906166	exon	evm.model.chrY.3.2.607868fb.exon11
	Y	7906067	7906166	exon	evm.model.chrY.3.2.607868fb.exon12
	Y	7906067	7906166	exon	evm.model.chrY.3.2.607868fb.exon13
	Y	7906067	7906166	exon	evm.model.chrY.3.2.607868fb.exon2
	Y	7906067	7906166	exon	evm.model.chrY.3.2.607868fb.exon3
	Y	7906067	7906166	exon	evm.model.chrY.3.2.607868fb.exon4
	Y	7906067	7906166	exon	evm.model.chrY.3.2.607868fb.exon5
	Y	7906067	7906166	exon	evm.model.chrY.3.2.607868fb.exon6
	Y	7906067	7906166	exon	evm.model.chrY.3.2.607868fb.exon7
	Y	7906067	7906166	exon	evm.model.chrY.3.2.607868fb.exon8
	Y	7906067	7906166	exon	evm.model.chrY.3.2.607868fb.exon9
	Y	7906067	7906166	exon	evm.model.chrY.3.3.607868fb.exon1
	Y	7906067	7906166	exon	evm.model.chrY.3.3.607868fb.exon10
	Y	7906067	7906166	exon	evm.model.chrY.3.3.607868fb.exon11
	Y	7906067	7906166	exon	evm.model.chrY.3.3.607868fb.exon12
	Y	7906067	7906166	exon	evm.model.chrY.3.3.607868fb.exon13
	Y	7906067	7906166	exon	evm.model.chrY.3.3.607868fb.exon2
	Y	7906067	7906166	exon	evm.model.chrY.3.3.607868fb.exon3
	Y	7906067	7906166	exon	evm.model.chrY.3.3.607868fb.exon4
	Y	7906067	7906166	exon	evm.model.chrY.3.3.607868fb.exon5
	Y	7906067	7906166	exon	evm.model.chrY.3.3.607868fb.exon6
	Y	7906067	7906166	exon	evm.model.chrY.3.3.607868fb.exon7
	Y	7906067	7906166	exon	evm.model.chrY.3.3.607868fb.exon8
	Y	7906067	7906166	exon	evm.model.chrY.3.3.607868fb.exon9
	Y	7906067	7906166	exon	evm.model.chrY.3.4.607868fb.exon1
	Y	7906067	7906166	exon	evm.model.chrY.3.4.607868fb.exon2
	Y	7906067	7906166	exon	evm.model.chrY.3.4.607868fb.exon3
	Y	7906067	7906166	exon	evm.model.chrY.3.4.607868fb.exon4
	Y	7906067	7906166	exon	evm.model.chrY.3.4.607868fb.exon5
	Y	7906067	7906166	exon	evm.model.chrY.3.4.607868fb.exon6
	Y	7906067	7906166	exon	evm.model.chrY.3.4.607868fb.exon7
	Y	7906067	7906166	exon	evm.model.chrY.3.4.607868fb.exon8
	Y	7906067	7906166	exon	evm.model.chrY.3.5.607868fb.exon1
	Y	7906067	7906166	exon	evm.model.chrY.3.5.607868fb.exon2
	Y	7906067	7906166	exon	evm.model.chrY.3.5.607868fb.exon3
	Y	7906067	7906166	exon	evm.model.chrY.3.5.607868fb.exon4
	Y	7906067	7906166	exon	evm.model.chrY.3.5.607868fb.exon5
	Y	7906067	7906166	exon	evm.model.chrY.3.5.607868fb.exon6
	Y	7906067	7906166	exon	evm.model.chrY.3.5.607868fb.exon7
	Y	7906067	7906166	exon	evm.model.chrY.3.exon1
	Y	7906067	7906166	exon	evm.model.chrY.3.exon10
	Y	7906067	7906166	exon	evm.model.chrY.3.exon11
	Y	7906067	7906166	exon	evm.model.chrY.3.exon12
	Y	7906067	7906166	exon	evm.model.chrY.3.exon13
	Y	7906067	7906166	exon	evm.model.chrY.3.exon2
	Y	7906067	7906166	exon	evm.model.chrY.3.exon3
	Y	7906067	7906166	exon	evm.model.chrY.3.exon4
	Y	7906067	7906166	exon	evm.model.chrY.3.exon5
	Y	7906067	7906166	exon	evm.model.chrY.3.exon6
	Y	7906067	7906166	exon	evm.model.chrY.3.exon7
	Y	7906067	7906166	exon	evm.model.chrY.3.exon8
	Y	7906067	7906166	exon	evm.model.chrY.3.exon9
	Y	7906067	7906166	exon	evm.model.chrY.4.exon1
	Y	7906067	7906166	exon	evm.model.chrY.4.exon2
	Y	7906067	7906166	exon	evm.model.chrY.4.exon3
	Y	7906067	7906166	exon	evm.model.chrY.4.exon4
	Y	7906067	7906166	exon	evm.model.chrY.4.exon5
	Y	7906067	7906166	exon	evm.model.chrY.5.exon1
	Y	7906067	7906166	exon	evm.model.chrY.5.exon2
	Y	7906067	7906166	exon	evm.model.chrY.5.exon3
	Y	7906067	7906166	exon	evm.model.chrY.5.exon4
	Y	7906067	7906166	exon	evm.model.chrY.5.exon5
	Y	7906067	7906166	exon	evm.model.chrY.5.exon6
	Y	7906067	7906166	exon	evm.model.chrY.5.exon7
	Y	7906067	7906166	exon	evm.model.chrY.5.exon8
	Y	7906067	7906166	exon	evm.model.chrY.6.1.607868fb.exon1
	Y	7906067	7906166	exon	evm.model.chrY.6.1.607868fb.exon10
	Y	7906067	7906166	exon	evm.model.chrY.6.1.607868fb.exon11
	Y	7906067	7906166	exon	evm.model.chrY.6.1.607868fb.exon2
	Y	7906067	7906166	exon	evm.model.chrY.6.1.607868fb.exon3
	Y	7906067	7906166	exon	evm.model.chrY.6.1.607868fb.exon4
	Y	7906067	7906166	exon	evm.model.chrY.6.1.607868fb.exon5
	Y	7906067	7906166	exon	evm.model.chrY.6.1.607868fb.exon6
	Y	7906067	7906166	exon	evm.model.chrY.6.1.607868fb.exon7
	Y	7906067	7906166	exon	evm.model.chrY.6.1.607868fb.exon8
	Y	7906067	7906166	exon	evm.model.chrY.6.1.607868fb.exon9
	Y	7906067	7906166	exon	evm.model.chrY.6.2.607868fb.exon1
	Y	7906067	7906166	exon	evm.model.chrY.6.2.607868fb.exon10
	Y	7906067	7906166	exon	evm.model.chrY.6.2.607868fb.exon11
	Y	7906067	7906166	exon	evm.model.chrY.6.2.607868fb.exon2
	Y	7906067	7906166	exon	evm.model.chrY.6.2.607868fb.exon3
	Y	7906067	7906166	exon	evm.model.chrY.6.2.607868fb.exon4
	Y	7906067	7906166	exon	evm.model.chrY.6.2.607868fb.exon5
	Y	7906067	7906166	exon	evm.model.chrY.6.2.607868fb.exon6
	Y	7906067	7906166	exon	evm.model.chrY.6.2.607868fb.exon7
	Y	7906067	7906166	exon	evm.model.chrY.6.2.607868fb.exon8
	Y	7906067	7906166	exon	evm.model.chrY.6.2.607868fb.exon9
	Y	7906067	7906166	exon	evm.model.chrY.6.3.607868fb.exon1
	Y	7906067	7906166	exon	evm.model.chrY.6.3.607868fb.exon10
	Y	7906067	7906166	exon	evm.model.chrY.6.3.607868fb.exon2
	Y	7906067	7906166	exon	evm.model.chrY.6.3.607868fb.exon3
	Y	7906067	7906166	exon	evm.model.chrY.6.3.607868fb.exon4
	Y	7906067	7906166	exon	evm.model.chrY.6.3.607868fb.exon5
	Y	7906067	7906166	exon	evm.model.chrY.6.3.607868fb.exon6
	Y	7906067	7906166	exon	evm.model.chrY.6.3.607868fb.exon7
	Y	7906067	7906166	exon	evm.model.chrY.6.3.607868fb.exon8
	Y	7906067	7906166	exon	evm.model.chrY.6.3.607868fb.exon9
	Y	7906067	7906166	exon	evm.model.chrY.6.4.607868fb.exon1
	Y	7906067	7906166	exon	evm.model.chrY.6.4.607868fb.exon10
	Y	7906067	7906166	exon	evm.model.chrY.6.4.607868fb.exon11
	Y	7906067	7906166	exon	evm.model.chrY.6.4.607868fb.exon12
	Y	7906067	7906166	exon	evm.model.chrY.6.4.607868fb.exon13
	Y	7906067	7906166	exon	evm.model.chrY.6.4.607868fb.exon2
	Y	7906067	7906166	exon	evm.model.chrY.6.4.607868fb.exon3
	Y	7906067	7906166	exon	evm.model.chrY.6.4.607868fb.exon4
	Y	7906067	7906166	exon	evm.model.chrY.6.4.607868fb.exon5
	Y	7906067	7906166	exon	evm.model.chrY.6.4.607868fb.exon6
	Y	7906067	7906166	exon	evm.model.chrY.6.4.607868fb.exon7
	Y	7906067	7906166	exon	evm.model.chrY.6.4.607868fb.exon8
	Y	7906067	7906166	exon	evm.model.chrY.6.4.607868fb.exon9
	Y	7906067	7906166	exon	evm.model.chrY.6.5.607868fb.exon1
	Y	7906067	7906166	exon	evm.model.chrY.6.5.607868fb.exon10
	Y	7906067	7906166	exon	evm.model.chrY.6.5.607868fb.exon11
	Y	7906067	7906166	exon	evm.model.chrY.6.5.607868fb.exon12
	Y	7906067	7906166	exon	evm.model.chrY.6.5.607868fb.exon2
	Y	7906067	7906166	exon	evm.model.chrY.6.5.607868fb.exon3
	Y	7906067	7906166	exon	evm.model.chrY.6.5.607868fb.exon4
	Y	7906067	7906166	exon	evm.model.chrY.6.5.607868fb.exon5
	Y	7906067	7906166	exon	evm.model.chrY.6.5.607868fb.exon6
	Y	7906067	7906166	exon	evm.model.chrY.6.5.607868fb.exon7
	Y	7906067	7906166	exon	evm.model.chrY.6.5.607868fb.exon8
	Y	7906067	7906166	exon	evm.model.chrY.6.5.607868fb.exon9
	Y	7906067	7906166	exon	evm.model.chrY.6.6.607868fb.exon1
	Y	7906067	7906166	exon	evm.model.chrY.6.6.607868fb.exon10
	Y	7906067	7906166	exon	evm.model.chrY.6.6.607868fb.exon11
	Y	7906067	7906166	exon	evm.model.chrY.6.6.607868fb.exon12
	Y	7906067	7906166	exon	evm.model.chrY.6.6.607868fb.exon2
	Y	7906067	7906166	exon	evm.model.chrY.6.6.607868fb.exon3
	Y	7906067	7906166	exon	evm.model.chrY.6.6.607868fb.exon4
	Y	7906067	7906166	exon	evm.model.chrY.6.6.607868fb.exon5
	Y	7906067	7906166	exon	evm.model.chrY.6.6.607868fb.exon6
	Y	7906067	7906166	exon	evm.model.chrY.6.6.607868fb.exon7
	Y	7906067	7906166	exon	evm.model.chrY.6.6.607868fb.exon8
	Y	7906067	7906166	exon	evm.model.chrY.6.6.607868fb.exon9
	Y	7906067	7906166	exon	evm.model.chrY.6.7.607868fb.exon1
	Y	7906067	7906166	exon	evm.model.chrY.6.7.607868fb.exon10
	Y	7906067	7906166	exon	evm.model.chrY.6.7.607868fb.exon11
	Y	7906067	7906166	exon	evm.model.chrY.6.7.607868fb.exon12
	Y	7906067	7906166	exon	evm.model.chrY.6.7.607868fb.exon2
	Y	7906067	7906166	exon	evm.model.chrY.6.7.607868fb.exon3
	Y	7906067	7906166	exon	evm.model.chrY.6.7.607868fb.exon4
	Y	7906067	7906166	exon	evm.model.chrY.6.7.607868fb.exon5
	Y	7906067	7906166	exon	evm.model.chrY.6.7.607868fb.exon6
	Y	7906067	7906166	exon	evm.model.chrY.6.7.607868fb.exon7
	Y	7906067	7906166	exon	evm.model.chrY.6.7.607868fb.exon8
	Y	7906067	7906166	exon	evm.model.chrY.6.7.607868fb.exon9
	Y	7906067	7906166	exon	evm.model.chrY.6.exon1
	Y	7906067	7906166	exon	evm.model.chrY.6.exon10
	Y	7906067	7906166	exon	evm.model.chrY.6.exon11
	Y	7906067	7906166	exon	evm.model.chrY.6.exon12
	Y	7906067	7906166	exon	evm.model.chrY.6.exon2
	Y	7906067	7906166	exon	evm.model.chrY.6.exon3
	Y	7906067	7906166	exon	evm.model.chrY.6.exon4
	Y	7906067	7906166	exon	evm.model.chrY.6.exon5
	Y	7906067	7906166	exon	evm.model.chrY.6.exon6
	Y	7906067	7906166	exon	evm.model.chrY.6.exon7
	Y	7906067	7906166	exon	evm.model.chrY.6.exon8
	Y	7906067	7906166	exon	evm.model.chrY.6.exon9
	Y	7906067	7906166	exon	evm.model.chrY.7.1.607868fc.exon1
	Y	7906067	7906166	exon	evm.model.chrY.7.1.607868fc.exon10
	Y	7906067	7906166	exon	evm.model.chrY.7.1.607868fc.exon11
	Y	7906067	7906166	exon	evm.model.chrY.7.1.607868fc.exon2
	Y	7906067	7906166	exon	evm.model.chrY.7.1.607868fc.exon3
	Y	7906067	7906166	exon	evm.model.chrY.7.1.607868fc.exon4
	Y	7906067	7906166	exon	evm.model.chrY.7.1.607868fc.exon5
	Y	7906067	7906166	exon	evm.model.chrY.7.1.607868fc.exon6
	Y	7906067	7906166	exon	evm.model.chrY.7.1.607868fc.exon7
	Y	7906067	7906166	exon	evm.model.chrY.7.1.607868fc.exon8
	Y	7906067	7906166	exon	evm.model.chrY.7.1.607868fc.exon9
	Y	7906067	7906166	exon	evm.model.chrY.7.2.607868fc.exon1
	Y	7906067	7906166	exon	evm.model.chrY.7.2.607868fc.exon10
	Y	7906067	7906166	exon	evm.model.chrY.7.2.607868fc.exon2
	Y	7906067	7906166	exon	evm.model.chrY.7.2.607868fc.exon3
	Y	7906067	7906166	exon	evm.model.chrY.7.2.607868fc.exon4
	Y	7906067	7906166	exon	evm.model.chrY.7.2.607868fc.exon5
	Y	7906067	7906166	exon	evm.model.chrY.7.2.607868fc.exon6
	Y	7906067	7906166	exon	evm.model.chrY.7.2.607868fc.exon7
	Y	7906067	7906166	exon	evm.model.chrY.7.2.607868fc.exon8
	Y	7906067	7906166	exon	evm.model.chrY.7.2.607868fc.exon9
	Y	7906067	7906166	exon	evm.model.chrY.7.exon1
	Y	7906067	7906166	exon	evm.model.chrY.7.exon10
	Y	7906067	7906166	exon	evm.model.chrY.7.exon11
	Y	7906067	7906166	exon	evm.model.chrY.7.exon12
	Y	7906067	7906166	exon	evm.model.chrY.7.exon2
	Y	7906067	7906166	exon	evm.model.chrY.7.exon3
	Y	7906067	7906166	exon	evm.model.chrY.7.exon4
	Y	7906067	7906166	exon	evm.model.chrY.7.exon5
	Y	7906067	7906166	exon	evm.model.chrY.7.exon6
	Y	7906067	7906166	exon	evm.model.chrY.7.exon7
	Y	7906067	7906166	exon	evm.model.chrY.7.exon8
	Y	7906067	7906166	exon	evm.model.chrY.7.exon9
	Y	7906067	7906166	exon	evm.model.chrY.8.1.607868fc.exon1
	Y	7906067	7906166	exon	evm.model.chrY.8.1.607868fc.exon2
	Y	7906067	7906166	exon	evm.model.chrY.8.1.607868fc.exon3
	Y	7906067	7906166	exon	evm.model.chrY.8.2.607868fc.exon1
	Y	7906067	7906166	exon	evm.model.chrY.8.2.607868fc.exon2
	Y	7906067	7906166	exon	evm.model.chrY.8.exon1
	Y	7906067	7906166	exon	evm.model.chrY.8.exon2
	Y	7906067	7906166	exon	evm.model.chrY.8.exon3
	Y	7906067	7906166	exon	evm.model.chrY.8.exon4
	Y	7906067	7906166	exon	evm.model.chrY.9.1.607868fc.exon1
	Y	7906067	7906166	exon	evm.model.chrY.9.1.607868fc.exon2
	Y	7906067	7906166	exon	evm.model.chrY.9.1.607868fc.exon3
	Y	7906067	7906166	exon	evm.model.chrY.9.1.607868fc.exon4
	Y	7906067	7906166	exon	evm.model.chrY.9.1.607868fc.exon5
	Y	7906067	7906166	exon	evm.model.chrY.9.1.607868fc.exon6
	Y	7906067	7906166	exon	evm.model.chrY.9.1.607868fc.exon7
	Y	7906067	7906166	exon	evm.model.chrY.9.1.607868fc.exon8
	Y	7906067	7906166	exon	evm.model.chrY.9.exon1
	Y	7906067	7906166	exon	evm.model.chrY.9.exon10
	Y	7906067	7906166	exon	evm.model.chrY.9.exon11
	Y	7906067	7906166	exon	evm.model.chrY.9.exon12
	Y	7906067	7906166	exon	evm.model.chrY.9.exon13
	Y	7906067	7906166	exon	evm.model.chrY.9.exon2
	Y	7906067	7906166	exon	evm.model.chrY.9.exon3
	Y	7906067	7906166	exon	evm.model.chrY.9.exon4
	Y	7906067	7906166	exon	evm.model.chrY.9.exon5
	Y	7906067	7906166	exon	evm.model.chrY.9.exon6
	Y	7906067	7906166	exon	evm.model.chrY.9.exon7
	Y	7906067	7906166	exon	evm.model.chrY.9.exon8
	Y	7906067	7906166	exon	evm.model.chrY.9.exon9
	Y	7906067	7906166	gene	evm.TU.chrY.10
	Y	7906067	7906166	gene	evm.TU.chrY.11
	Y	7906067	7906166	gene	evm.TU.chrY.12
	Y	7906067	7906166	gene	evm.TU.chrY.13
	Y	7906067	7906166	gene	evm.TU.chrY.3
	Y	7906067	7906166	gene	evm.TU.chrY.4
	Y	7906067	7906166	gene	evm.TU.chrY.5
	Y	7906067	7906166	gene	evm.TU.chrY.6
	Y	7906067	7906166	gene	evm.TU.chrY.7
	Y	7906067	7906166	gene	evm.TU.chrY.8
	Y	7906067	7906166	gene	evm.TU.chrY.9
	Y	8318488	8318587	exon	evm.model.chrY.10.1.607868fc.exon1
	Y	8318488	8318587	exon	evm.model.chrY.10.1.607868fc.exon2
	Y	8318488	8318587	exon	evm.model.chrY.10.exon1
	Y	8318488	8318587	exon	evm.model.chrY.10.exon2
	Y	8318488	8318587	exon	evm.model.chrY.11.exon1
	Y	8318488	8318587	exon	evm.model.chrY.11.exon2
	Y	8318488	8318587	exon	evm.model.chrY.11.exon3
	Y	8318488	8318587	exon	evm.model.chrY.11.exon4
	Y	8318488	8318587	exon	evm.model.chrY.11.exon5
	Y	8318488	8318587	exon	evm.model.chrY.12.exon1
	Y	8318488	8318587	exon	evm.model.chrY.12.exon2
	Y	8318488	8318587	exon	evm.model.chrY.12.exon3
	Y	8318488	8318587	exon	evm.model.chrY.12.exon4
	Y	8318488	8318587	exon	evm.model.chrY.12.exon5
	Y	8318488	8318587	exon	evm.model.chrY.12.exon6
	Y	8318488	8318587	exon	evm.model.chrY.12.exon7
	Y	8318488	8318587	exon	evm.model.chrY.12.exon8
	Y	8318488	8318587	exon	evm.model.chrY.13.exon1
	Y	8318488	8318587	exon	evm.model.chrY.3.1.607868fb.exon1
	Y	8318488	8318587	exon	evm.model.chrY.3.1.607868fb.exon10
	Y	8318488	8318587	exon	evm.model.chrY.3.1.607868fb.exon11
	Y	8318488	8318587	exon	evm.model.chrY.3.1.607868fb.exon12
	Y	8318488	8318587	exon	evm.model.chrY.3.1.607868fb.exon13
	Y	8318488	8318587	exon	evm.model.chrY.3.1.607868fb.exon2
	Y	8318488	8318587	exon	evm.model.chrY.3.1.607868fb.exon3
	Y	8318488	8318587	exon	evm.model.chrY.3.1.607868fb.exon4
	Y	8318488	8318587	exon	evm.model.chrY.3.1.607868fb.exon5
	Y	8318488	8318587	exon	evm.model.chrY.3.1.607868fb.exon6
	Y	8318488	8318587	exon	evm.model.chrY.3.1.607868fb.exon7
	Y	8318488	8318587	exon	evm.model.chrY.3.1.607868fb.exon8
	Y	8318488	8318587	exon	evm.model.chrY.3.1.607868fb.exon9
	Y	8318488	8318587	exon	evm.model.chrY.3.2.607868fb.exon1
	Y	8318488	8318587	exon	evm.model.chrY.3.2.607868fb.exon10
	Y	8318488	8318587	exon	evm.model.chrY.3.2.607868fb.exon11
	Y	8318488	8318587	exon	evm.model.chrY.3.2.607868fb.exon12
	Y	8318488	8318587	exon	evm.model.chrY.3.2.607868fb.exon13
	Y	8318488	8318587	exon	evm.model.chrY.3.2.607868fb.exon2
	Y	8318488	8318587	exon	evm.model.chrY.3.2.607868fb.exon3
	Y	8318488	8318587	exon	evm.model.chrY.3.2.607868fb.exon4
	Y	8318488	8318587	exon	evm.model.chrY.3.2.607868fb.exon5
	Y	8318488	8318587	exon	evm.model.chrY.3.2.607868fb.exon6
	Y	8318488	8318587	exon	evm.model.chrY.3.2.607868fb.exon7
	Y	8318488	8318587	exon	evm.model.chrY.3.2.607868fb.exon8
	Y	8318488	8318587	exon	evm.model.chrY.3.2.607868fb.exon9
	Y	8318488	8318587	exon	evm.model.chrY.3.3.607868fb.exon1
	Y	8318488	8318587	exon	evm.model.chrY.3.3.607868fb.exon10
	Y	8318488	8318587	exon	evm.model.chrY.3.3.607868fb.exon11
	Y	8318488	8318587	exon	evm.model.chrY.3.3.607868fb.exon12
	Y	8318488	8318587	exon	evm.model.chrY.3.3.607868fb.exon13
	Y	8318488	8318587	exon	evm.model.chrY.3.3.607868fb.exon2
	Y	8318488	8318587	exon	evm.model.chrY.3.3.607868fb.exon3
	Y	8318488	8318587	exon	evm.model.chrY.3.3.607868fb.exon4
	Y	8318488	8318587	exon	evm.model.chrY.3.3.607868fb.exon5
	Y	8318488	8318587	exon	evm.model.chrY.3.3.607868fb.exon6
	Y	8318488	8318587	exon	evm.model.chrY.3.3.607868fb.exon7
	Y	8318488	8318587	exon	evm.model.chrY.3.3.607868fb.exon8
	Y	8318488	8318587	exon	evm.model.chrY.3.3.607868fb.exon9
	Y	8318488	8318587	exon	evm.model.chrY.3.4.607868fb.exon1
	Y	8318488	8318587	exon	evm.model.chrY.3.4.607868fb.exon2
	Y	8318488	8318587	exon	evm.model.chrY.3.4.607868fb.exon3
	Y	8318488	8318587	exon	evm.model.chrY.3.4.607868fb.exon4
	Y	8318488	8318587	exon	evm.model.chrY.3.4.607868fb.exon5
	Y	8318488	8318587	exon	evm.model.chrY.3.4.607868fb.exon6
	Y	8318488	8318587	exon	evm.model.chrY.3.4.607868fb.exon7
	Y	8318488	8318587	exon	evm.model.chrY.3.4.607868fb.exon8
	Y	8318488	8318587	exon	evm.model.chrY.3.5.607868fb.exon1
	Y	8318488	8318587	exon	evm.model.chrY.3.5.607868fb.exon2
	Y	8318488	8318587	exon	evm.model.chrY.3.5.607868fb.exon3
	Y	8318488	8318587	exon	evm.model.chrY.3.5.607868fb.exon4
	Y	8318488	8318587	exon	evm.model.chrY.3.5.607868fb.exon5
	Y	8318488	8318587	exon	evm.model.chrY.3.5.607868fb.exon6
	Y	8318488	8318587	exon	evm.model.chrY.3.5.607868fb.exon7
	Y	8318488	8318587	exon	evm.model.chrY.3.exon1
	Y	8318488	8318587	exon	evm.model.chrY.3.exon10
	Y	8318488	8318587	exon	evm.model.chrY.3.exon11
	Y	8318488	8318587	exon	evm.model.chrY.3.exon12
	Y	8318488	8318587	exon	evm.model.chrY.3.exon13
	Y	8318488	8318587	exon	evm.model.chrY.3.exon2
	Y	8318488	8318587	exon	evm.model.chrY.3.exon3
	Y	8318488	8318587	exon	evm.model.chrY.3.exon4
	Y	8318488	8318587	exon	evm.model.chrY.3.exon5
	Y	8318488	8318587	exon	evm.model.chrY.3.exon6
	Y	8318488	8318587	exon	evm.model.chrY.3.exon7
	Y	8318488	8318587	exon	evm.model.chrY.3.exon8
	Y	8318488	8318587	exon	evm.model.chrY.3.exon9
	Y	8318488	8318587	exon	evm.model.chrY.4.exon1
	Y	8318488	8318587	exon	evm.model.chrY.4.exon2
	Y	8318488	8318587	exon	evm.model.chrY.4.exon3
	Y	8318488	8318587	exon	evm.model.chrY.4.exon4
	Y	8318488	8318587	exon	evm.model.chrY.4.exon5
	Y	8318488	8318587	exon	evm.model.chrY.5.exon1
	Y	8318488	8318587	exon	evm.model.chrY.5.exon2
	Y	8318488	8318587	exon	evm.model.chrY.5.exon3
	Y	8318488	8318587	exon	evm.model.chrY.5.exon4
	Y	8318488	8318587	exon	evm.model.chrY.5.exon5
	Y	8318488	8318587	exon	evm.model.chrY.5.exon6
	Y	8318488	8318587	exon	evm.model.chrY.5.exon7
	Y	8318488	8318587	exon	evm.model.chrY.5.exon8
	Y	8318488	8318587	exon	evm.model.chrY.6.1.607868fb.exon1
	Y	8318488	8318587	exon	evm.model.chrY.6.1.607868fb.exon10
	Y	8318488	8318587	exon	evm.model.chrY.6.1.607868fb.exon11
	Y	8318488	8318587	exon	evm.model.chrY.6.1.607868fb.exon2
	Y	8318488	8318587	exon	evm.model.chrY.6.1.607868fb.exon3
	Y	8318488	8318587	exon	evm.model.chrY.6.1.607868fb.exon4
	Y	8318488	8318587	exon	evm.model.chrY.6.1.607868fb.exon5
	Y	8318488	8318587	exon	evm.model.chrY.6.1.607868fb.exon6
	Y	8318488	8318587	exon	evm.model.chrY.6.1.607868fb.exon7
	Y	8318488	8318587	exon	evm.model.chrY.6.1.607868fb.exon8
	Y	8318488	8318587	exon	evm.model.chrY.6.1.607868fb.exon9
	Y	8318488	8318587	exon	evm.model.chrY.6.2.607868fb.exon1
	Y	8318488	8318587	exon	evm.model.chrY.6.2.607868fb.exon10
	Y	8318488	8318587	exon	evm.model.chrY.6.2.607868fb.exon11
	Y	8318488	8318587	exon	evm.model.chrY.6.2.607868fb.exon2
	Y	8318488	8318587	exon	evm.model.chrY.6.2.607868fb.exon3
	Y	8318488	8318587	exon	evm.model.chrY.6.2.607868fb.exon4
	Y	8318488	8318587	exon	evm.model.chrY.6.2.607868fb.exon5
	Y	8318488	8318587	exon	evm.model.chrY.6.2.607868fb.exon6
	Y	8318488	8318587	exon	evm.model.chrY.6.2.607868fb.exon7
	Y	8318488	8318587	exon	evm.model.chrY.6.2.607868fb.exon8
	Y	8318488	8318587	exon	evm.model.chrY.6.2.607868fb.exon9
	Y	8318488	8318587	exon	evm.model.chrY.6.3.607868fb.exon1
	Y	8318488	8318587	exon	evm.model.chrY.6.3.607868fb.exon10
	Y	8318488	8318587	exon	evm.model.chrY.6.3.607868fb.exon2
	Y	8318488	8318587	exon	evm.model.chrY.6.3.607868fb.exon3
	Y	8318488	8318587	exon	evm.model.chrY.6.3.607868fb.exon4
	Y	8318488	8318587	exon	evm.model.chrY.6.3.607868fb.exon5
	Y	8318488	8318587	exon	evm.model.chrY.6.3.607868fb.exon6
	Y	8318488	8318587	exon	evm.model.chrY.6.3.607868fb.exon7
	Y	8318488	8318587	exon	evm.model.chrY.6.3.607868fb.exon8
	Y	8318488	8318587	exon	evm.model.chrY.6.3.607868fb.exon9
	Y	8318488	8318587	exon	evm.model.chrY.6.4.607868fb.exon1
	Y	8318488	8318587	exon	evm.model.chrY.6.4.607868fb.exon10
	Y	8318488	8318587	exon	evm.model.chrY.6.4.607868fb.exon11
	Y	8318488	8318587	exon	evm.model.chrY.6.4.607868fb.exon12
	Y	8318488	8318587	exon	evm.model.chrY.6.4.607868fb.exon13
	Y	8318488	8318587	exon	evm.model.chrY.6.4.607868fb.exon2
	Y	8318488	8318587	exon	evm.model.chrY.6.4.607868fb.exon3
	Y	8318488	8318587	exon	evm.model.chrY.6.4.607868fb.exon4
	Y	8318488	8318587	exon	evm.model.chrY.6.4.607868fb.exon5
	Y	8318488	8318587	exon	evm.model.chrY.6.4.607868fb.exon6
	Y	8318488	8318587	exon	evm.model.chrY.6.4.607868fb.exon7
	Y	8318488	8318587	exon	evm.model.chrY.6.4.607868fb.exon8
	Y	8318488	8318587	exon	evm.model.chrY.6.4.607868fb.exon9
	Y	8318488	8318587	exon	evm.model.chrY.6.5.607868fb.exon1
	Y	8318488	8318587	exon	evm.model.chrY.6.5.607868fb.exon10
	Y	8318488	8318587	exon	evm.model.chrY.6.5.607868fb.exon11
	Y	8318488	8318587	exon	evm.model.chrY.6.5.607868fb.exon12
	Y	8318488	8318587	exon	evm.model.chrY.6.5.607868fb.exon2
	Y	8318488	8318587	exon	evm.model.chrY.6.5.607868fb.exon3
	Y	8318488	8318587	exon	evm.model.chrY.6.5.607868fb.exon4
	Y	8318488	8318587	exon	evm.model.chrY.6.5.607868fb.exon5
	Y	8318488	8318587	exon	evm.model.chrY.6.5.607868fb.exon6
	Y	8318488	8318587	exon	evm.model.chrY.6.5.607868fb.exon7
	Y	8318488	8318587	exon	evm.model.chrY.6.5.607868fb.exon8
	Y	8318488	8318587	exon	evm.model.chrY.6.5.607868fb.exon9
	Y	8318488	8318587	exon	evm.model.chrY.6.6.607868fb.exon1
	Y	8318488	8318587	exon	evm.model.chrY.6.6.607868fb.exon10
	Y	8318488	8318587	exon	evm.model.chrY.6.6.607868fb.exon11
	Y	8318488	8318587	exon	evm.model.chrY.6.6.607868fb.exon12
	Y	8318488	8318587	exon	evm.model.chrY.6.6.607868fb.exon2
	Y	8318488	8318587	exon	evm.model.chrY.6.6.607868fb.exon3
	Y	8318488	8318587	exon	evm.model.chrY.6.6.607868fb.exon4
	Y	8318488	8318587	exon	evm.model.chrY.6.6.607868fb.exon5
	Y	8318488	8318587	exon	evm.model.chrY.6.6.607868fb.exon6
	Y	8318488	8318587	exon	evm.model.chrY.6.6.607868fb.exon7
	Y	8318488	8318587	exon	evm.model.chrY.6.6.607868fb.exon8
	Y	8318488	8318587	exon	evm.model.chrY.6.6.607868fb.exon9
	Y	8318488	8318587	exon	evm.model.chrY.6.7.607868fb.exon1
	Y	8318488	8318587	exon	evm.model.chrY.6.7.607868fb.exon10
	Y	8318488	8318587	exon	evm.model.chrY.6.7.607868fb.exon11
	Y	8318488	8318587	exon	evm.model.chrY.6.7.607868fb.exon12
	Y	8318488	8318587	exon	evm.model.chrY.6.7.607868fb.exon2
	Y	8318488	8318587	exon	evm.model.chrY.6.7.607868fb.exon3
	Y	8318488	8318587	exon	evm.model.chrY.6.7.607868fb.exon4
	Y	8318488	8318587	exon	evm.model.chrY.6.7.607868fb.exon5
	Y	8318488	8318587	exon	evm.model.chrY.6.7.607868fb.exon6
	Y	8318488	8318587	exon	evm.model.chrY.6.7.607868fb.exon7
	Y	8318488	8318587	exon	evm.model.chrY.6.7.607868fb.exon8
	Y	8318488	8318587	exon	evm.model.chrY.6.7.607868fb.exon9
	Y	8318488	8318587	exon	evm.model.chrY.6.exon1
	Y	8318488	8318587	exon	evm.model.chrY.6.exon10
	Y	8318488	8318587	exon	evm.model.chrY.6.exon11
	Y	8318488	8318587	exon	evm.model.chrY.6.exon12
	Y	8318488	8318587	exon	evm.model.chrY.6.exon2
	Y	8318488	8318587	exon	evm.model.chrY.6.exon3
	Y	8318488	8318587	exon	evm.model.chrY.6.exon4
	Y	8318488	8318587	exon	evm.model.chrY.6.exon5
	Y	8318488	8318587	exon	evm.model.chrY.6.exon6
	Y	8318488	8318587	exon	evm.model.chrY.6.exon7
	Y	8318488	8318587	exon	evm.model.chrY.6.exon8
	Y	8318488	8318587	exon	evm.model.chrY.6.exon9
	Y	8318488	8318587	exon	evm.model.chrY.7.1.607868fc.exon1
	Y	8318488	8318587	exon	evm.model.chrY.7.1.607868fc.exon10
	Y	8318488	8318587	exon	evm.model.chrY.7.1.607868fc.exon11
	Y	8318488	8318587	exon	evm.model.chrY.7.1.607868fc.exon2
	Y	8318488	8318587	exon	evm.model.chrY.7.1.607868fc.exon3
	Y	8318488	8318587	exon	evm.model.chrY.7.1.607868fc.exon4
	Y	8318488	8318587	exon	evm.model.chrY.7.1.607868fc.exon5
	Y	8318488	8318587	exon	evm.model.chrY.7.1.607868fc.exon6
	Y	8318488	8318587	exon	evm.model.chrY.7.1.607868fc.exon7
	Y	8318488	8318587	exon	evm.model.chrY.7.1.607868fc.exon8
	Y	8318488	8318587	exon	evm.model.chrY.7.1.607868fc.exon9
	Y	8318488	8318587	exon	evm.model.chrY.7.2.607868fc.exon1
	Y	8318488	8318587	exon	evm.model.chrY.7.2.607868fc.exon10
	Y	8318488	8318587	exon	evm.model.chrY.7.2.607868fc.exon2
	Y	8318488	8318587	exon	evm.model.chrY.7.2.607868fc.exon3
	Y	8318488	8318587	exon	evm.model.chrY.7.2.607868fc.exon4
	Y	8318488	8318587	exon	evm.model.chrY.7.2.607868fc.exon5
	Y	8318488	8318587	exon	evm.model.chrY.7.2.607868fc.exon6
	Y	8318488	8318587	exon	evm.model.chrY.7.2.607868fc.exon7
	Y	8318488	8318587	exon	evm.model.chrY.7.2.607868fc.exon8
	Y	8318488	8318587	exon	evm.model.chrY.7.2.607868fc.exon9
	Y	8318488	8318587	exon	evm.model.chrY.7.exon1
	Y	8318488	8318587	exon	evm.model.chrY.7.exon10
	Y	8318488	8318587	exon	evm.model.chrY.7.exon11
	Y	8318488	8318587	exon	evm.model.chrY.7.exon12
	Y	8318488	8318587	exon	evm.model.chrY.7.exon2
	Y	8318488	8318587	exon	evm.model.chrY.7.exon3
	Y	8318488	8318587	exon	evm.model.chrY.7.exon4
	Y	8318488	8318587	exon	evm.model.chrY.7.exon5
	Y	8318488	8318587	exon	evm.model.chrY.7.exon6
	Y	8318488	8318587	exon	evm.model.chrY.7.exon7
	Y	8318488	8318587	exon	evm.model.chrY.7.exon8
	Y	8318488	8318587	exon	evm.model.chrY.7.exon9
	Y	8318488	8318587	exon	evm.model.chrY.8.1.607868fc.exon1
	Y	8318488	8318587	exon	evm.model.chrY.8.1.607868fc.exon2
	Y	8318488	8318587	exon	evm.model.chrY.8.1.607868fc.exon3
	Y	8318488	8318587	exon	evm.model.chrY.8.2.607868fc.exon1
	Y	8318488	8318587	exon	evm.model.chrY.8.2.607868fc.exon2
	Y	8318488	8318587	exon	evm.model.chrY.8.exon1
	Y	8318488	8318587	exon	evm.model.chrY.8.exon2
	Y	8318488	8318587	exon	evm.model.chrY.8.exon3
	Y	8318488	8318587	exon	evm.model.chrY.8.exon4
	Y	8318488	8318587	exon	evm.model.chrY.9.1.607868fc.exon1
	Y	8318488	8318587	exon	evm.model.chrY.9.1.607868fc.exon2
	Y	8318488	8318587	exon	evm.model.chrY.9.1.607868fc.exon3
	Y	8318488	8318587	exon	evm.model.chrY.9.1.607868fc.exon4
	Y	8318488	8318587	exon	evm.model.chrY.9.1.607868fc.exon5
	Y	8318488	8318587	exon	evm.model.chrY.9.1.607868fc.exon6
	Y	8318488	8318587	exon	evm.model.chrY.9.1.607868fc.exon7
	Y	8318488	8318587	exon	evm.model.chrY.9.1.607868fc.exon8
	Y	8318488	8318587	exon	evm.model.chrY.9.exon1
	Y	8318488	8318587	exon	evm.model.chrY.9.exon10
	Y	8318488	8318587	exon	evm.model.chrY.9.exon11
	Y	8318488	8318587	exon	evm.model.chrY.9.exon12
	Y	8318488	8318587	exon	evm.model.chrY.9.exon13
	Y	8318488	8318587	exon	evm.model.chrY.9.exon2
	Y	8318488	8318587	exon	evm.model.chrY.9.exon3
	Y	8318488	8318587	exon	evm.model.chrY.9.exon4
	Y	8318488	8318587	exon	evm.model.chrY.9.exon5
	Y	8318488	8318587	exon	evm.model.chrY.9.exon6
	Y	8318488	8318587	exon	evm.model.chrY.9.exon7
	Y	8318488	8318587	exon	evm.model.chrY.9.exon8
	Y	8318488	8318587	exon	evm.model.chrY.9.exon9
	Y	8318488	8318587	gene	evm.TU.chrY.10
	Y	8318488	8318587	gene	evm.TU.chrY.11
	Y	8318488	8318587	gene	evm.TU.chrY.12
	Y	8318488	8318587	gene	evm.TU.chrY.13
	Y	8318488	8318587	gene	evm.TU.chrY.3
	Y	8318488	8318587	gene	evm.TU.chrY.4
	Y	8318488	8318587	gene	evm.TU.chrY.5
	Y	8318488	8318587	gene	evm.TU.chrY.6
	Y	8318488	8318587	gene	evm.TU.chrY.7
	Y	8318488	8318587	gene	evm.TU.chrY.8
	Y	8318488	8318587	gene	evm.TU.chrY.9
	Y	8501499	8501598	gene	evm.TU.chrX.19
	Y	9219864	9219963	gene	evm.TU.chrY.18
	Y	9228340	9238339	exon	evm.model.chrY.18.exon10
	Y	9228340	9238339	exon	evm.model.chrY.18.exon9
	Y	9228340	9238339	gene	evm.TU.chrY.18
	Y	9276971	9326970	exon	evm.model.chrY.16.1.607868fc.exon4
	Y	9276971	9326970	exon	evm.model.chrY.16.exon4
	Y	9276971	9326970	gene	evm.TU.chrY.16
	Y	19565511	19570510	exon	evm.model.chrY.29.exon1
	Y	19565511	19570510	exon	evm.model.chrY.29.exon2
	Y	19565511	19570510	exon	evm.model.chrY.29.exon3
	Y	19565511	19570510	exon	evm.model.chrY.29.exon4
	Y	19565511	19570510	exon	evm.model.chrY.29.exon5
	Y	19565511	19570510	exon	evm.model.chrY.29.exon6
	Y	19565511	19570510	gene	evm.TU.chrY.29
	Y	19910952	19915951	exon	evm.model.chrY.29.exon1
	Y	19910952	19915951	exon	evm.model.chrY.29.exon2
	Y	19910952	19915951	exon	evm.model.chrY.29.exon3
	Y	19910952	19915951	exon	evm.model.chrY.29.exon4
	Y	19910952	19915951	exon	evm.model.chrY.29.exon5
	Y	19910952	19915951	exon	evm.model.chrY.29.exon6
	Y	19910952	19915951	exon	evm.model.chrY.30.exon1
	Y	19910952	19915951	exon	evm.model.chrY.30.exon2
	Y	19910952	19915951	exon	evm.model.chrY.31.exon1
	Y	19910952	19915951	gene	evm.TU.chrY.29
	Y	19910952	19915951	gene	evm.TU.chrY.30
	Y	19910952	19915951	gene	evm.TU.chrY.31
	Y	19953167	19958166	exon	evm.model.chrY.29.exon1
	Y	19953167	19958166	exon	evm.model.chrY.29.exon2
	Y	19953167	19958166	exon	evm.model.chrY.29.exon3
	Y	19953167	19958166	exon	evm.model.chrY.29.exon4
	Y	19953167	19958166	exon	evm.model.chrY.29.exon5
	Y	19953167	19958166	exon	evm.model.chrY.29.exon6
	Y	19953167	19958166	exon	evm.model.chrY.30.exon1
	Y	19953167	19958166	exon	evm.model.chrY.30.exon2
	Y	19953167	19958166	exon	evm.model.chrY.31.exon1
	Y	19953167	19958166	gene	evm.TU.chrY.29
	Y	19953167	19958166	gene	evm.TU.chrY.30
	Y	19953167	19958166	gene	evm.TU.chrY.31
	Y	19992895	20042894	exon	evm.model.chrY.29.exon1
	Y	19992895	20042894	exon	evm.model.chrY.29.exon2
	Y	19992895	20042894	exon	evm.model.chrY.29.exon3
	Y	19992895	20042894	exon	evm.model.chrY.29.exon4
	Y	19992895	20042894	exon	evm.model.chrY.29.exon5
	Y	19992895	20042894	exon	evm.model.chrY.29.exon6
	Y	19992895	20042894	exon	evm.model.chrY.30.exon1
	Y	19992895	20042894	exon	evm.model.chrY.30.exon2
	Y	19992895	20042894	exon	evm.model.chrY.31.exon1
	Y	19992895	20042894	gene	evm.TU.chrY.29
	Y	19992895	20042894	gene	evm.TU.chrY.30
	Y	19992895	20042894	gene	evm.TU.chrY.31
	Y	22468997	22518996	exon	evm.model.chrY.30.exon1
	Y	22468997	22518996	exon	evm.model.chrY.30.exon2
	Y	22468997	22518996	exon	evm.model.chrY.31.exon1
	Y	22468997	22518996	gene	evm.TU.chrY.30
	Y	22468997	22518996	gene	evm.TU.chrY.31
	Y	22944665	22944764	exon	evm.model.chrY.29.exon1
	Y	22944665	22944764	exon	evm.model.chrY.29.exon2
	Y	22944665	22944764	exon	evm.model.chrY.29.exon3
	Y	22944665	22944764	exon	evm.model.chrY.29.exon4
	Y	22944665	22944764	exon	evm.model.chrY.29.exon5
	Y	22944665	22944764	exon	evm.model.chrY.29.exon6
	Y	22944665	22944764	exon	evm.model.chrY.30.exon1
	Y	22944665	22944764	exon	evm.model.chrY.30.exon2
	Y	22944665	22944764	exon	evm.model.chrY.31.exon1
	Y	22944665	22944764	gene	evm.TU.chrY.29
	Y	22944665	22944764	gene	evm.TU.chrY.30
	Y	22944665	22944764	gene	evm.TU.chrY.31
	Y	23069740	23119739	exon	evm.model.chrY.30.exon1
	Y	23069740	23119739	exon	evm.model.chrY.30.exon2
	Y	23069740	23119739	gene	evm.TU.chrY.30
	Y	23297131	23302130	exon	evm.model.chrY.30.exon1
	Y	23297131	23302130	exon	evm.model.chrY.30.exon2
	Y	23297131	23302130	exon	evm.model.chrY.31.exon1
	Y	23297131	23302130	gene	evm.TU.chrY.30
	Y	23297131	23302130	gene	evm.TU.chrY.31
	Y	23340536	23345535	exon	evm.model.chrY.30.exon1
	Y	23340536	23345535	exon	evm.model.chrY.30.exon2
	Y	23340536	23345535	exon	evm.model.chrY.31.exon1
	Y	23340536	23345535	gene	evm.TU.chrY.30
	Y	23340536	23345535	gene	evm.TU.chrY.31
	Y	23552425	23557424	exon	evm.model.chrY.29.exon6
	Y	23552425	23557424	gene	evm.TU.chrY.29
	Y	23953889	23958888	exon	evm.model.chrY.29.exon1
	Y	23953889	23958888	exon	evm.model.chrY.29.exon2
	Y	23953889	23958888	exon	evm.model.chrY.29.exon3
	Y	23953889	23958888	exon	evm.model.chrY.29.exon4
	Y	23953889	23958888	exon	evm.model.chrY.29.exon5
	Y	23953889	23958888	exon	evm.model.chrY.29.exon6
	Y	23953889	23958888	exon	evm.model.chrY.30.exon1
	Y	23953889	23958888	exon	evm.model.chrY.30.exon2
	Y	23953889	23958888	exon	evm.model.chrY.31.exon1
	Y	23953889	23958888	gene	evm.TU.chrY.29
	Y	23953889	23958888	gene	evm.TU.chrY.30
	Y	23953889	23958888	gene	evm.TU.chrY.31
	Y	24495426	24500425	exon	evm.model.chrY.29.exon1
	Y	24495426	24500425	exon	evm.model.chrY.29.exon2
	Y	24495426	24500425	exon	evm.model.chrY.29.exon3
	Y	24495426	24500425	exon	evm.model.chrY.29.exon4
	Y	24495426	24500425	exon	evm.model.chrY.29.exon5
	Y	24495426	24500425	exon	evm.model.chrY.29.exon6
	Y	24495426	24500425	gene	evm.TU.chrY.29
	Y	24983461	25033460	exon	evm.model.chrY.30.exon1
	Y	24983461	25033460	exon	evm.model.chrY.30.exon2
	Y	24983461	25033460	gene	evm.TU.chrY.30
	Y	40652911	40657910	gene	evm.TU.chrY.36

## Sheet: STable 4
	Supplementary Table 4. Summary of RNA sequencing data of 24 tissues from the NCMD individual
	Tissue	Total Bases (Gbp)	Read Count	GC (%)	AT (%)	Q20 (%)	Q30 (%)
	Appendix	7.21	71422484	51.7	48.3	98.76	96.55
	Back fat	6.95	67780288	50.98	49.02	98.76	96.54
	Blood	7.52	74499352	54.51	45.49	98.86	96.73
	Bone (Rib)	7.38	73070080	53.05	46.95	98.62	96.21
	Bone (Skull)	7.5	74281018	52.28	47.72	98.63	96.26
	Bone marrow	7.39	73216654	51.31	48.69	98.76	96.55
	Brain	7.57	74943986	50.86	49.14	98.75	96.55
	Colon	7.72	76459376	51.63	48.37	98.72	96.44
	Heart	7.47	73915870	50.81	49.19	98.86	96.76
	Groin	7.46	73853582	51.74	48.26	98.73	96.49
	Kdney	7.13	70620998	50.55	49.45	98.83	96.74
	Liver	7.99	79079806	51.12	48.88	98.76	96.56
	Lung	6.34	62745580	51.88	48.12	98.78	96.6
	Muscle (Foreleg)	7.78	77025488	52.62	47.38	98.71	96.38
	Muscle (Hindleg)	5.97	59117336	52.62	47.38	98.72	96.44
	Muscle (Sirloin)	6.59	65228106	53.36	46.64	98.81	96.62
	Nipple	8.22	81340730	52.29	47.71	98.79	96.59
	Phren	7.61	75328356	51.82	48.18	98.81	96.62
	Skin	7.85	77692420	51.66	48.34	98.68	96.38
	Small intestine	8.05	79713664	51.4	48.6	98.8	96.66
	Spleen	7.45	73741296	52.61	47.39	98.73	96.47
	Stomach	7.93	78518570	51.93	48.07	98.81	96.65
	Tenderloin	7.11	70370454	53.02	46.98	98.82	96.66
	Testicle	6.61	65438794	51.29	48.71	98.7	96.4

## Sheet: STable 5
	Supplementary Table 5. The list of BUSCO genes found in NCMD annotation, but missed in pig reference (susScr11).
	OrthoDB ID	BUSCO result	NCMD gene ID (Protein)
	EOG090A00DS	Duplicated	evm.model.chr4.1052,evm.model.chr4.1052.1.60786bd9
	EOG090A00TW	Complete	evm.model.chr6.2067
	EOG090A01AV	Complete	evm.model.chr6.1331
	EOG090A01GF	Complete	evm.model.chr7.875
	EOG090A01J7	Complete	evm.model.chr5.451
	EOG090A02MO	Complete	evm.model.chr8.567
	EOG090A02UJ	Complete	evm.model.chr3.25
	EOG090A031A	Duplicated	evm.model.chr14.428,evm.model.chr14.428.1.607867f7,evm.model.chr14.428.2.607867f7,evm.model.chr14.428.3.607867f7,evm.model.chr14.428.4.607867f7,evm.model.chr14.428.5.607867f7
	EOG090A031D	Duplicated	evm.model.chr2.1746,evm.model.chr2.1746.1.60786aed
	EOG090A04A8	Complete	evm.model.chr10.9
	EOG090A04U2	Complete	evm.model.chr10.111
	EOG090A05Q2	Complete	evm.model.chr3.1198
	EOG090A06ZD	Duplicated	evm.model.chr11.103,evm.model.chr11.103.1.6078670a,evm.model.chr11.103.2.6078670a,evm.model.chr11.103.3.6078670a,evm.model.chr11.103.4.6078670a,evm.model.chr11.103.5.6078670a,evm.model.chr11.103.6.6078670a,evm.model.chr11.103.7.6078670a
	EOG090A0820	Duplicated	evm.model.chr13.1048,evm.model.chr13.1048.2.60786815
	EOG090A08B3	Complete	evm.model.chr15.550
	EOG090A08CL	Duplicated	evm.model.chr17.84,evm.model.chr17.84.1.607868b8
	EOG090A09UF	Duplicated	evm.model.chr11.33,evm.model.chr11.33.1.60786705
	EOG090A0A11	Complete	evm.model.chr7.1003
	EOG090A0A1J	Complete	evm.model.chr7.410
	EOG090A0C17	Complete	evm.model.chr14.752
	EOG090A0C1R	Complete	evm.model.chr5.718_evm.model.chr5.717
	EOG090A0C26	Duplicated	evm.model.chr12.1001,evm.model.chr12.1001.1.60786c23
	EOG090A0CEW	Duplicated	evm.model.chr5.137,evm.model.chr5.137.1.6078690e,evm.model.chr5.137.2.6078690e
	EOG090A0F60	Duplicated	evm.model.chr3.401,evm.model.chr3.401.1.60786b52,evm.model.chr3.401.2.60786b52,evm.model.chr3.401.3.60786b52,evm.model.chr3.401.4.60786b52,evm.model.chr3.401.5.60786b52,evm.model.chr3.401.6.60786b52,evm.model.chr3.401.7.60786b52

## Sheet: STable 6
	Supplementary Table 6. Statistics of repetitive elements in the NCMD assembly.
	Type	Class	Count	Length (bp)	Masking rate
	DNA	Kolobok	91	19152	0
		MuLE-MuDR	267	83475	0
		PiggyBac	416	159335	0.0001
		TcMar	503	107258	0
		TcMar-Mariner	1294	246333	0.0001
		TcMar-Pogo	14	1927	0
		TcMar-Tc1	236	49535	0
		TcMar-Tc2	3495	975355	0.0004
		TcMar-Tigger	40862	11674783	0.0049
		hAT	5126	825670	0.0003
		hAT-Ac	796	280015	0.0001
		hAT-Blackjack	9080	2057053	0.0009
		hAT-Charlie	115933	23757283	0.01
		hAT-Tag1	251	67298	0
		hAT-Tip100	19350	5163951	0.0022
		Others	4223	860158	0.0004
	LINE	CR1	6908	2033982	0.0009
		Dong-R4	130	43631	0
		Jockey	17	3947	0
		L1	1787258	569318508	0.2392
		L1-Tx1	55	22098	0
		L2	68835	15369966	0.0065
		Penelope	42	9880	0
		RTE-BovB	1227	411840	0.0002
		RTE-X	3596	1282030	0.0005
		Others	1463	532245	0.0002
	LTR	Copia	24	2875	0
		ERV1	83537	35509245	0.0149
		ERVK	4686	2896705	0.0012
		ERVL	77304	31501799	0.0132
		ERVL-MaLR	111089	36857670	0.0155
		Gypsy	3863	1345324	0.0006
		Others	7189	2746435	0.0012
	RC	Helitron	699	202591	0.0001
	SINE	5S-Deu-L2	185	34529	0
		MIR	213491	30751510	0.0129
		tRNA	947768	185461509	0.0779
		tRNA-Deu	52	8721	0
		tRNA-RTE	251	44386	0
		Others	929	55143	0
	Other types	Low_complexity	83269	4303158	0.0018
		RNA	169	36168	0
		Satellite	243	1971131	0.0008
		centr	1134	554189	0.0002
		Simple_repeat	611870	25655934	0.0108
		rRNA	450	64684	0
		scRNA	15	1295	0
		snRNA	1142	116086	0
		srpRNA	42	8833	0
		tRNA	730	121704	0.0001
	Unknown	-	4246	527659	0.0002
	total		4225845	996135991	0.4186

## Sheet: STable 7
	Supplementary Table 7. Parameter used for RACA run.
	Parameter	Value
	RESOLUTION	150000
	WINDOW_SIZE	100
	FLANK_SIZE	5000
	MIN_ADJ_SCORE	0
	TREE	((Cow2018:24.6,Goat2017:24.6):37.36598852,(susScr11:1,Canu_rmsk@:1)lca#:60.96598852);
	USING_READ_DATA	yes
	MIN_INTRACOV_PERC	0
	MIN_CON_READ	5
